# Supplementary material for: Health effects of occupational noise exposure on heavy-duty equipment operators and exposed workers in a mining firm in Ghana
Source: PLoS One. 2025 Sep 19;20(9):e0332600. doi: 10.1371/journal.pone.0332600 (PMC12448357; doi:10.1371/journal.pone.0332600)
Supplement: S2 File — (XLS) [file pone.0332600.s002.xls]

## Sheet: Sheet1
Timestamp	Ageyears	Gender	Whatisyourreligion	Educationallevel	Maritalstatus	Miningexperienceyears	Workdepartment	Workstatus	Howmanyhourspershiftdoyou	Howmanydaysdoyouworkinaw	Haveyouhadtrainingonoccupat	Doyoufollowthehealthandsaf	Ifyeshowmanytimeswithinth	Doyouhavearestroom	Doesyourworkexposeyoutowho	Doesyourworkexposeyoutoal	Doyouwearhearingprotectiond	Ifyeshowoftendoyouwearit	AreyouawareofNoiseinducedh	Wheredidyouhearitfrom	Exposuretoexcessivenoisecan	noiseinducedhearinglosscanb	noiseinducedhearinglosscanc	Whichofthefollowingcanhelp	thefollowingcanhelptoreduce	WhichofthefollowingistheWo	WorldHealthOrganizationâsre	Apersonwithanoiseinducedhe	Apersonwithnoiseinducedhear	Degenerationofinnerearstruct	Asymptomofnoiseinducedheari	Apersonwithamildhearinglos	KNOWLEDGE_SCORE	KSCORE	Level_Knowledge	earsurgery	earachesorear	Ifyeswhichear	infection_ear	experienceringinginears	Ifyeshowoften	Howwouldyourateyourhearing	AU	Dopeoplecomplainaboutyounot	Noiseexposurelevelsinthelas	Averageexposuretonoiseinthe	hearingdifficulties	diagnosedofhearingloss	hypertension
2023/02/12 4:05:18 AM PST	38	1	1	3	2	10	5	1	12	6	1	1	1	1	2	4	1	1	1	Workshop	1	1	1	1	Frequently taking breaks to limit the duration of exposure to loud noise;Using the appropriate Personal Protective Equipment (PPE) eg; earplugs;Developing of 1 equipment maintenance culture	0	85 dB over a 24-hour period and 85 dB over a 3-hour period	1	0	1	1	1	8	80	1	2	1	Both	0	1	0	1	1	0	0	85	0	0	0
2023/02/12 8:57:51 AM PST	42	1	2	1	2	18	5	1	12	6	1	1	1	1	2	4	1	2	1	Workshop	1	1	1	1	Frequently taking breaks to limit the duration of exposure to loud noise;Using the appropriate Personal Protective Equipment (PPE) eg; earplugs	0	85 dB over a 24-hour period and 85 dB over a 3-hour period	1	1	1	0	1	8	80	1	2	0		1	0		1	1	0	0	86	0	0	1
2023/02/12 10:17:49 AM PST	40	1	1	4	2	8	2	2	12	6	1	1	1	1	2	2	1	2	1	Workshop	1	1	0	0	Getting closer to the source of noise;Prolonged exposure to loud noise	0	85 dB over a 24-hour period and 85 dB over a 3-hour period	1	1	1	1	0	6	60	2
2023/02/12 10:26:34 AM PST	54	1	1	3	2	25	5	1	12	6	1	1	1	2	2	2	1	1	1	Workshop	1	1	1	0	Getting closer to the source of noise;Prolonged exposure to loud noise;Frequently taking breaks to limit the duration of exposure to loud noise;Using the appropriate Personal Protective Equipment (PPE) eg; earplugs;Developing of 1 equipment maintenance culture	1	70 dB over a 24-hour period and 85 dB over a 1-hour period	1	1	1	1	1	9	90	1										1	55
2023/02/12 1:02:04 PM PST	29	1	1	4	1	4	5	1	12	6	1	1	1	1	2	4	1	1	1	Workshop	1	1	1	1	Using the appropriate Personal Protective Equipment (PPE) eg; earplugs	1	70 dB over a 24-hour period and 85 dB over a 1-hour period	1	1	1	0	1	9	90	1	2	0		0	0		1	1	0	1	74	0	1	0
2023/02/12 10:57:48 PM PST	36	1	1	2	2	11	5	1	11	6	1	1	1	1	4	2	1	1	1	Workplace	1	0	1	1	Frequently taking breaks to limit the duration of exposure to loud noise;Using the appropriate Personal Protective Equipment (PPE) eg; earplugs;Developing of 1 equipment maintenance culture	0	85 dB over a 24-hour period and 85 dB over a 3-hour period	0	1	1	0	1	6	60	2										1	65
2023/02/13 2:34:19 AM PST	37	2	1	3	2	3	5	1	10	5	1	1	1	1	2	4	1	2	1	Workplace	1	1	1	1	Using the appropriate Personal Protective Equipment (PPE) eg; earplugs;Developing of 1 equipment maintenance culture	0	85 dB over a 24-hour period and 85 dB over a 3-hour period	1	1	1	1	1	9	90	1	2	1	Left	1	1	0	1	2	0	1	82	0	0	0
2023/02/13 3:34:47 AM PST	28	1	1	4	1	5	2	1	12	6	1	1	1	1	2	2	1	1	1	Workshop	1	1	1	1	Frequently taking breaks to limit the duration of exposure to loud noise;Using the appropriate Personal Protective Equipment (PPE) eg; earplugs;Developing of 1 equipment maintenance culture	0	85 dB over a 24-hour period and 85 dB over a 3-hour period	1	1	1	1	1	9	90	1	2	0		1	1	0	1	1	0	0	90	0	0	1
2023/02/13 3:50:55 AM PST	31	1	1	3	2	4	2	1	10	5	1	1	1	1	2	2	1		1	Workplace	1	1	1	1	Using the appropriate Personal Protective Equipment (PPE) eg; earplugs;Developing of 1 equipment maintenance culture	0	85 dB over a 24-hour period and 85 dB over a 3-hour period	0	1	1	1	1	8	80	1										0	87
2023/02/13 5:39:15 AM PST	21	1	1	4	1	1	2	1	10	5	1	1	1	2	1	1	2		1	Course study	1	1	1	1	Frequently taking breaks to limit the duration of exposure to loud noise;Using the appropriate Personal Protective Equipment (PPE) eg; earplugs;Developing of 1 equipment maintenance culture	0	85 dB over a 24-hour period and 85 dB over a 3-hour period	1	1	1	1	1	9	90	1										1	39
2023/02/13 7:55:02 AM PST	48	1	1	4	2	20	2	1	12	6	1	1	1	1	2	2	1	2	1	Workshop	1	1	1	1	Frequently taking breaks to limit the duration of exposure to loud noise;Using the appropriate Personal Protective Equipment (PPE) eg; earplugs;Developing of 1 equipment maintenance culture	1	70 dB over a 24-hour period and 85 dB over a 1-hour period	1	1	1	0	1	9	90	1										1	38
2023/02/13 1:46:03 PM PST	40	1	2	1	1	4	3	1	8	6	1	1	1	2	2	4	1	2	1	Workshop	1	0	1	1	Frequently taking breaks to limit the duration of exposure to loud noise;Using the appropriate Personal Protective Equipment (PPE) eg; earplugs;Developing of 1 equipment maintenance culture	0	85 dB over a 24-hour period and 85 dB over a 3-hour period	0	1	1	1	1	7	70	1	2	1	Both	1	1	Weekly	2	2	0	1	84	0	0	1
2023/02/14 5:11:03 AM PST	50	1	1	3	2	12	1	1	12	6	1	1	1	1	2	4	1	2	1	Workplace	1	1	1	1	Frequently taking breaks to limit the duration of exposure to loud noise;Using the appropriate Personal Protective Equipment (PPE) eg; earplugs;Developing of 1 equipment maintenance culture	0	85 dB over a 24-hour period and 85 dB over a 3-hour period	1	1	1	1	1	9	90	1	2	0		1	0		1	1	0	0	91	0	0	0
2023/02/14 7:21:07 AM PST	36	2	1	4	1	11	2	1	10	5	1	1	1	2	2	2	1	2	1	Workshop	1	1	1	1	Frequently taking breaks to limit the duration of exposure to loud noise;Using the appropriate Personal Protective Equipment (PPE) eg; earplugs;Developing of 1 equipment maintenance culture	0	85 dB over a 24-hour period and 85 dB over a 3-hour period	1	0	1	0	0	6	60	2
2023/02/14 7:29:03 AM PST	32	2	1	4	2	4	2	1	10	6	1	1	2	1	2	2	1	2	1	Workshop	1	1	0	0	Prolonged exposure to loud noise;Frequently taking breaks to limit the duration of exposure to loud noise;Using the appropriate Personal Protective Equipment (PPE) eg; earplugs;Developing of 1 equipment maintenance culture	0	85 dB over a 24-hour period and 85 dB over a 3-hour period	1	1	1	1	1	7	70	1
2023/02/14 1:09:10 PM PST	40	1	1	2	1	8	2	1	12	6	1	1	1	1	2	2	1	2	1	Workshop	1	1	1	1	Using the appropriate Personal Protective Equipment (PPE) eg; earplugs;Developing of 1 equipment maintenance culture	0	85 dB over a 24-hour period and 85 dB over a 3-hour period	1	1	1	1	1	9	90	1	2	0		0	0		1	1	0	0	90	0	0	1
2023/02/14 2:27:04 PM PST	36	2	1	4	1	12	1	1	10	5	1	1	2	2	2	4	1	2	1	Workshop	1	1	1	1	Using the appropriate Personal Protective Equipment (PPE) eg; earplugs;Developing of 1 equipment maintenance culture	0	85 dB over a 24-hour period and 85 dB over a 3-hour period	1	1	1	0	1	8	80	1	2	0		1	0		1	1	0	1	80	0	0	0
2023/02/14 2:34:04 PM PST	36	1	1	4	2	12	5	1	12	6	1	1	1	1	2	4	1	2	1	Safety Meetings	1	1	1	1	Frequently taking breaks to limit the duration of exposure to loud noise;Using the appropriate Personal Protective Equipment (PPE) eg; earplugs;Developing of 1 equipment maintenance culture	0	85 dB over a 24-hour period and 85 dB over a 3-hour period	0	1	1	1	1	8	80	1	2	1	Both	1	1	0	1	2	0	0	95	0	0	0
2023/02/14 11:34:32 PM PST	24	2	1	4	1	2	2	2	12	6	1	1	1	2	2	2	2		1	At work	1	0	1	0	Getting closer to the source of noise;Prolonged exposure to loud noise;Frequently taking breaks to limit the duration of exposure to loud noise;Using the appropriate Personal Protective Equipment (PPE) eg; earplugs;Developing of 1 equipment maintenance culture	0	85 dB over a 24-hour period and 85 dB over a 3-hour period	1	0	1	0	1	5	50	2	2	0		1	1	0	1	1	1	1	70	0	0	0
2023/02/14 11:45:13 PM PST	40	1	1	4	2	10	4	1	12	6	1	1	1	2	2	2	1	2	0		0	0	1	0	Getting closer to the source of noise;Prolonged exposure to loud noise;Frequently taking breaks to limit the duration of exposure to loud noise;Using the appropriate Personal Protective Equipment (PPE) eg; earplugs;Developing of 1 equipment maintenance culture	1	70 dB over a 24-hour period and 85 dB over a 1-hour period	1	0	1	0	1	5	50	2										1	80
2023/02/15 12:00:48 AM PST	35	1	1	4	2	6	5	2	12	6	1	1	1	1	2	3	1	1	1	Radio	1	1	1	1	Using the appropriate Personal Protective Equipment (PPE) eg; earplugs	0	85 dB over a 24-hour period and 85 dB over a 3-hour period	0	0	1	0	1	6	60	2	2	0		1	0		1	1	0			0	0	0
2023/02/15 12:05:58 AM PST	30	1	1	3	1	9	2	1	12	6	1	1	2	2	3	2	1	1	1	Workshop	1	0	1	0	Getting closer to the source of noise;Prolonged exposure to loud noise;Frequently taking breaks to limit the duration of exposure to loud noise;Using the appropriate Personal Protective Equipment (PPE) eg; earplugs;Developing of 1 equipment maintenance culture	0	85 dB over a 24-hour period and 85 dB over a 3-hour period	1	0	1	0	1	5	50	2	1	1	Both	1	1	Weekly	3	3	0	0	85	0	0	0
2023/02/15 12:10:24 AM PST	24	1	1	4	1	2	2	1	12	6	1	1	1	2	2	3	1	1	1	Workshop	1	1	1	1	Frequently taking breaks to limit the duration of exposure to loud noise;Using the appropriate Personal Protective Equipment (PPE) eg; earplugs;Developing of 1 equipment maintenance culture	0	60 dB over a 24-hour period and 85 dB over a 2-hour period	1	1	1	0	1	8	80	1										1	75
2023/02/15 1:13:09 AM PST	35	1	1	4	1	9	2	1	12	6	2	1	1	1	2	2	1	1	1	Television	1	1	1	1	Using the appropriate Personal Protective Equipment (PPE) eg; earplugs	0	60 dB over a 24-hour period and 85 dB over a 2-hour period	1	0	1	1	1	8	80	1	2	0		0	0		2	2	0	1	84	0	0	0
2023/02/15 5:49:44 AM PST	36	2	1	4	2	5	2	2	12	5	1	1	1	1	3	2	1	1	1	Workshop	1	1	1	1	Using the appropriate Personal Protective Equipment (PPE) eg; earplugs	0	85 dB over a 24-hour period and 85 dB over a 3-hour period	1	0	0	1	1	7	70	1
2023/02/15 6:19:55 AM PST	41	2	2	4	2	20	2	1	12	6	1	1	1	2	2	2	1	1	1	Workshop	1	1	1	1	Using the appropriate Personal Protective Equipment (PPE) eg; earplugs	1	70 dB over a 24-hour period and 85 dB over a 1-hour period	1	1	0	0	1	8	80	1
2023/02/15 3:01:49 PM PST	30	1	2	3	1	5	5	1	12	6	1	1	2	1	3	4	1	2	1	Workplace	1	0	1	1	Using the appropriate Personal Protective Equipment (PPE) eg; earplugs	0	85 dB over a 24-hour period and 85 dB over a 3-hour period	1	1	1	0	1	7	70	1	2	1	Left	1	1	0	1	2	0	0	86	0	0	0
2023/02/15 3:07:52 PM PST	29	2	1	3	2	2	5	1	12	6	1	1	1	1	3	4	1	2	1	Work site	1	1	1	1	Frequently taking breaks to limit the duration of exposure to loud noise;Using the appropriate Personal Protective Equipment (PPE) eg; earplugs;Developing of 1 equipment maintenance culture	0	85 dB over a 24-hour period and 85 dB over a 3-hour period	1	1	1	1	1	9	90	1	2	0		1	0		1	1	0	0	90	0	0	0
2023/02/15 3:14:05 PM PST	40	1	1	4	1	10	5	1	12	6	1	1	1	1	3	4	1	2	1	Workshop	1	1	1	1	Using the appropriate Personal Protective Equipment (PPE) eg; earplugs;Developing of 1 equipment maintenance culture	0	85 dB over a 24-hour period and 85 dB over a 3-hour period	0	1	1	1	1	8	80	1										0	87
2023/02/15 3:22:43 PM PST	50	1	1	2	2	18	5	1	12	6	1	1	1	1	2	4	1	2	1	Work site	1	1	1	1	Using the appropriate Personal Protective Equipment (PPE) eg; earplugs	0	85 dB over a 24-hour period and 85 dB over a 3-hour period	1	0	1	1	1	8	80	1	2	0		1	1	0	1	2	0	0	88	0	0	1
2023/02/15 11:19:05 PM PST	37	1	1	3	2	6	5	1	12	6	1	1	1	1	2	4	1	2	1	Workshop	1	1	1	1	Using the appropriate Personal Protective Equipment (PPE) eg; earplugs	0	85 dB over a 24-hour period and 85 dB over a 3-hour period	1	1	1	0	1	8	80	1	2	0		1	0		1	1	0	1	82	0	0	1
2023/02/15 11:29:57 PM PST	33	1	1	3	1	1	5	1	12	6	1	1	1	1	2	4	1	1	1	Workshop	1	1	1	1	Using the appropriate Personal Protective Equipment (PPE) eg; earplugs	0	85 dB over a 24-hour period and 85 dB over a 3-hour period	1	1	1	1	1	9	90	1	2	1	Right	1	1	0	2	1	0	0	96	0	0	0
2023/02/15 11:48:46 PM PST	50	1	1	4	2	18	5	1	12	6	1	1	1	1	2	2	1	2	1	Workshop	1	1	1	1	Using the appropriate Personal Protective Equipment (PPE) eg; earplugs;Developing of 1 equipment maintenance culture	0	85 dB over a 24-hour period and 85 dB over a 3-hour period	1	1	1	1	1	9	90	1	2	0		1	0		1	1	0	1	84	0	0	0
2023/02/16 1:16:19 AM PST	24	1	1	4	1	2	5	1	12	6	1	1	1	2	3	3	1	1	1	Workshop	1	1	1	1	Frequently taking breaks to limit the duration of exposure to loud noise;Using the appropriate Personal Protective Equipment (PPE) eg; earplugs;Developing of 1 equipment maintenance culture	0	85 dB over a 24-hour period and 85 dB over a 3-hour period	1	1	1	1	1	9	90	1										0	87
2023/02/16 1:25:23 AM PST	23	1	1	4	1	1	1	1	12	6	1	1	1	2	3	4	1	1	1	Workshop	1	1	1	1	Frequently taking breaks to limit the duration of exposure to loud noise;Using the appropriate Personal Protective Equipment (PPE) eg; earplugs;Developing of 1 equipment maintenance culture	0	85 dB over a 24-hour period and 85 dB over a 3-hour period	1	0	1	1	1	8	80	1	2	0		0	0		1	1	1	0	88	1	0	0
2023/02/16 1:28:47 AM PST	29	1	1	1	1	12	5	1	12	6	1	1	1	1	2	4	1	1	1	Workshop	1	1	1	1	Frequently taking breaks to limit the duration of exposure to loud noise;Using the appropriate Personal Protective Equipment (PPE) eg; earplugs	0	85 dB over a 24-hour period and 85 dB over a 3-hour period	1	1	1	1	1	9	90	1	2	1	Both	1	0		1	1	0	0	87	0	0	0
2023/02/16 1:28:48 AM PST	30	1	1	2	2	5	5	1	12	6	1	1	1	1	2	4	1	1	1	Workshop	1	1	1	1	Frequently taking breaks to limit the duration of exposure to loud noise;Using the appropriate Personal Protective Equipment (PPE) eg; earplugs;Developing of 1 equipment maintenance culture	0	85 dB over a 24-hour period and 85 dB over a 3-hour period	1	1	1	1	1	9	90	1	2	1	Left	1	0		2	1	1	0	89	1	0	1
2023/02/16 1:36:34 AM PST	22	1	1	4	1	1	3	1	12	6	1	1	1	2	3	3	1	1	1	Workshop	1	1	1	1	Frequently taking breaks to limit the duration of exposure to loud noise;Using the appropriate Personal Protective Equipment (PPE) eg; earplugs;Developing of 1 equipment maintenance culture	0	85 dB over a 24-hour period and 85 dB over a 3-hour period	1	0	1	0	1	7	70	1										0	89.5
2023/02/16 1:37:45 AM PST	36	1	1	1	2	5	5	1	12	6	1	1	1	1	3	4	1	1	1	Safety meeting	1	1	1	1	Frequently taking breaks to limit the duration of exposure to loud noise;Using the appropriate Personal Protective Equipment (PPE) eg; earplugs;Developing of 1 equipment maintenance culture	0	85 dB over a 24-hour period and 85 dB over a 3-hour period	1	1	1	1	1	9	90	1										0	87
2023/02/16 1:41:50 AM PST	45	1	2	3	2	11	5	1	12	6	1	1	1	1	2	4	1	1	1	Workshop	1	1	1	1	Frequently taking breaks to limit the duration of exposure to loud noise;Using the appropriate Personal Protective Equipment (PPE) eg; earplugs	0	85 dB over a 24-hour period and 85 dB over a 3-hour period	1	1	1	1	1	9	90	1										1	82
2023/02/16 1:43:03 AM PST	31	1	1	4	1	4	1	1	12	6	1	1	1	2	3	3	1	1	1	Workshop	1	1	1	1	Frequently taking breaks to limit the duration of exposure to loud noise;Using the appropriate Personal Protective Equipment (PPE) eg; earplugs;Developing of 1 equipment maintenance culture	0	85 dB over a 24-hour period and 85 dB over a 3-hour period	1	1	1	1	1	9	90	1										0	86
2023/02/16 1:45:34 AM PST	47	1	1	1	1	13	5	1	12	6	1	1		1	2	4	1	1	1	Workshop	1	1	1	1	Using the appropriate Personal Protective Equipment (PPE) eg; earplugs;Developing of 1 equipment maintenance culture	0	85 dB over a 24-hour period and 85 dB over a 3-hour period	1	1	1	1	1	9	90	1	2	0		0	0		2	2	1	0	90	1	0	0
2023/02/16 1:57:50 AM PST	46	1	2	2	2	9	5	1	12	6	1	1	1	1	3	4	1	1	1	Workshop	1	1	1	1	Frequently taking breaks to limit the duration of exposure to loud noise;Using the appropriate Personal Protective Equipment (PPE) eg; earplugs;Developing of 1 equipment maintenance culture	0	85 dB over a 24-hour period and 85 dB over a 3-hour period	1	1	1	1	1	9	90	1	2	1	Left	1	0		1	2	1	0	85	1	0	1
2023/02/16 1:59:44 AM PST	25	1	1	4	1	2	4	1	10	6	1	1	1	2	3	3	1	1	1	Workshop	1	1	1	1	Frequently taking breaks to limit the duration of exposure to loud noise;Using the appropriate Personal Protective Equipment (PPE) eg; earplugs;Developing of 1 equipment maintenance culture	0	85 dB over a 24-hour period and 85 dB over a 3-hour period	1	1	1	1	1	9	90	1										0	85.8
2023/02/16 2:01:50 AM PST	45	1	1	2	2	7	5	1	12	6	1	1	1	1	2	4	1	1	1	Workshop	1	1	1	1	Using the appropriate Personal Protective Equipment (PPE) eg; earplugs	0	85 dB over a 24-hour period and 85 dB over a 3-hour period	1	1	1	1	1	9	90	1										0	89
2023/02/16 2:04:24 AM PST	27	2	1	4	1	2	4	1	10	6	1	1	1	2	4	4	1	1	1	Workshop	1	1	1	1	Frequently taking breaks to limit the duration of exposure to loud noise;Using the appropriate Personal Protective Equipment (PPE) eg; earplugs;Developing of 1 equipment maintenance culture	0	85 dB over a 24-hour period and 85 dB over a 3-hour period	1	1	1	1	1	9	90	1										0	85.8
2023/02/16 2:21:39 AM PST	49	1	1	1	2	15	5	1	12	6	1	1	1	1	2	4	1	1	1	Safety meetings and training	1	1	1	1	Using the appropriate Personal Protective Equipment (PPE) eg; earplugs	0	85 dB over a 24-hour period and 85 dB over a 3-hour period	1	1	1	1	1	9	90	1										0	87
2023/02/16 2:32:17 AM PST	25	2	2	4	1	1	2	1	10	5	1	1	1	2	4	4	2		1	Workshop	1	1	1	1	Frequently taking breaks to limit the duration of exposure to loud noise;Using the appropriate Personal Protective Equipment (PPE) eg; earplugs;Developing of 1 equipment maintenance culture	0	85 dB over a 24-hour period and 85 dB over a 3-hour period	1	1	1	1	1	9	90	1										1	73
2023/02/16 2:39:19 AM PST	27	1	1	4	1	2	5	1	12	6	1	1	1	2	4	3	1	1	1	Workshop	1	1	1	1	Frequently taking breaks to limit the duration of exposure to loud noise;Using the appropriate Personal Protective Equipment (PPE) eg; earplugs;Developing of 1 equipment maintenance culture	0	85 dB over a 24-hour period and 85 dB over a 3-hour period	1	1	1	1	1	9	90	1										0	88
2023/02/16 2:41:46 AM PST	47	1	1	2	2	8	5	1	12	6	1	1	1	1	2	4	1	1	1	Workshop	1	1	1	1	Frequently taking breaks to limit the duration of exposure to loud noise;Using the appropriate Personal Protective Equipment (PPE) eg; earplugs;Developing of 1 equipment maintenance culture	0	85 dB over a 24-hour period and 85 dB over a 3-hour period	1	1	1	1	1	9	90	1										0	85
2023/02/16 3:00:56 AM PST	35	1	1	4	2	5	5	1	12	6	1	1	1	2	4	4	1	1	1	Workshop	1	1	1	1	Frequently taking breaks to limit the duration of exposure to loud noise;Using the appropriate Personal Protective Equipment (PPE) eg; earplugs;Developing of 1 equipment maintenance culture	0	85 dB over a 24-hour period and 85 dB over a 3-hour period	1	1	1	1	1	9	90	1	2	0		0	0		2	2	1	0	91	1	0	0
2023/02/16 3:02:49 AM PST	45	1	1	1	2	10	5	1	12	6	1	1	1	1	2	4	1	1	1	Workshop	1	1	1	1	Frequently taking breaks to limit the duration of exposure to loud noise;Using the appropriate Personal Protective Equipment (PPE) eg; earplugs;Developing of 1 equipment maintenance culture	0	85 dB over a 24-hour period and 85 dB over a 3-hour period	1	1	1	1	1	9	90	1										0	89
2023/02/16 3:04:07 AM PST	37	1	1	4	2	8	5	1	12	7	1	1	1	2	4	4	1	1	1	Workshop	1	1	1	1	Frequently taking breaks to limit the duration of exposure to loud noise;Using the appropriate Personal Protective Equipment (PPE) eg; earplugs;Developing of 1 equipment maintenance culture	0	85 dB over a 24-hour period and 85 dB over a 3-hour period	1	1	1	1	1	9	90	1	2	0		0	0		2	2	1	0	93	1	0	0
2023/02/16 3:07:21 AM PST	25	2	1	4	1	4	3	1	12	7	1	1	1	2	4	4	1	1	1	Workplace	1	1	1	1	Frequently taking breaks to limit the duration of exposure to loud noise;Using the appropriate Personal Protective Equipment (PPE) eg; earplugs;Developing of 1 equipment maintenance culture	0	85 dB over a 24-hour period and 85 dB over a 3-hour period	1	1	1	1	1	9	90	1										0	87
2023/02/16 3:11:35 AM PST	24	1	1	4	1	1	5	1	12	5	1	1	1	2	3	4	1	1	1	At Work	1	1	1	1	Frequently taking breaks to limit the duration of exposure to loud noise;Using the appropriate Personal Protective Equipment (PPE) eg; earplugs;Developing of 1 equipment maintenance culture	0	85 dB over a 24-hour period and 85 dB over a 3-hour period	1	1	1	1	1	9	90	1										0	88.7
2023/02/16 3:14:32 AM PST	33	2	1	4	2	8	2	1	10	5	1	1	1	2	2	2	1	2	1	Workshop	1	0	1	1	Frequently taking breaks to limit the duration of exposure to loud noise;Using the appropriate Personal Protective Equipment (PPE) eg; earplugs;Developing of 1 equipment maintenance culture	0	85 dB over a 24-hour period and 85 dB over a 3-hour period	1	0	1	0	1	6	60	2										1	71
2023/02/16 3:17:03 AM PST	25	2	1	4	1	2	4	1	10	5	1	1	1	2	4	4	1	1	1	Workplace	1	1	1	1	Frequently taking breaks to limit the duration of exposure to loud noise;Using the appropriate Personal Protective Equipment (PPE) eg; earplugs;Developing of 1 equipment maintenance culture	0	85 dB over a 24-hour period and 85 dB over a 3-hour period	1	1	1	1	1	9	90	1										0	86.1
2023/02/16 3:19:52 AM PST	30	1	2	4	2	9	2	1	10	6	1	1	1	2	2	2	1	1	1	Workshop	1	0	1	1	Frequently taking breaks to limit the duration of exposure to loud noise;Using the appropriate Personal Protective Equipment (PPE) eg; earplugs;Developing of 1 equipment maintenance culture	0	85 dB over a 24-hour period and 85 dB over a 3-hour period	1	1	1	1	1	8	80	1										1	77
2023/02/16 3:22:25 AM PST	23	1	1	4	1	1	4	1	10	5	1	1	1	2	4	4	1	1	1	At workplace	1	0	1	1	Frequently taking breaks to limit the duration of exposure to loud noise;Using the appropriate Personal Protective Equipment (PPE) eg; earplugs;Developing of 1 equipment maintenance culture	0	85 dB over a 24-hour period and 85 dB over a 3-hour period	1	0	1	0	1	6	60	2										0	87.3
2023/02/16 3:26:26 AM PST	41	1	1	4	2	11	5	1	12	7	1	1	1	2	4	4	1	1	1	From the Safety Rep	1	1	1	1	Frequently taking breaks to limit the duration of exposure to loud noise;Using the appropriate Personal Protective Equipment (PPE) eg; earplugs;Developing of 1 equipment maintenance culture	0	85 dB over a 24-hour period and 85 dB over a 3-hour period	1	1	1	1	1	9	90	1	2	0		0	0		2	2	1	0	89	1	0	0
2023/02/16 3:30:37 AM PST	24	2	1	4	1	1	5	1	12	5	1	1	1	2	4	4	1	1	1	At the workplace	1	1	1	1	Frequently taking breaks to limit the duration of exposure to loud noise;Using the appropriate Personal Protective Equipment (PPE) eg; earplugs;Developing of 1 equipment maintenance culture	0	85 dB over a 24-hour period and 85 dB over a 3-hour period	1	1	1	1	1	9	90	1										0	89.4
2023/02/16 3:59:57 AM PST	45	1	2	1	2	11	5	1	12	6	1	1	1	1	3	4	1	1	1	Workshop	1	1	1	1	Frequently taking breaks to limit the duration of exposure to loud noise;Using the appropriate Personal Protective Equipment (PPE) eg; earplugs;Developing of 1 equipment maintenance culture	0	85 dB over a 24-hour period and 85 dB over a 3-hour period	1	1	1	1	1	9	90	1										0	87
2023/02/16 4:01:51 AM PST	35	1	2	3	1	5	5	1	12	6	1	1	1	1	2	4	1	1	1	Workshop	1	1	1	1	Frequently taking breaks to limit the duration of exposure to loud noise;Using the appropriate Personal Protective Equipment (PPE) eg; earplugs;Developing of 1 equipment maintenance culture	0	85 dB over a 24-hour period and 85 dB over a 3-hour period	1	1	1	1	1	9	90	1										1	70
2023/02/16 4:06:18 AM PST	40	1	1	1	2	7	5	1	12	6	1	1	1	1	3	4	1	1	1	Workshop	1	1	1	1	Using the appropriate Personal Protective Equipment (PPE) eg; earplugs;Developing of 1 equipment maintenance culture	0	85 dB over a 24-hour period and 85 dB over a 3-hour period	1	0	1	1	0	7	70	1										1	80
2023/02/16 4:12:35 AM PST	45	1	1	2	2	10	5	1	12	6	1	1	1	1	3	4	1	1	1	Workshop	1	1	1	1	Frequently taking breaks to limit the duration of exposure to loud noise;Using the appropriate Personal Protective Equipment (PPE) eg; earplugs;Developing of 1 equipment maintenance culture	0	85 dB over a 24-hour period and 85 dB over a 3-hour period	1	1	1	1	0	8	80	1										1	75
2023/02/16 4:16:57 AM PST	50	1	1	3	2	12	5	1	12	6	1	1	1	1	3	4	1	1	1	Workshop	1	1	1	1	Frequently taking breaks to limit the duration of exposure to loud noise;Using the appropriate Personal Protective Equipment (PPE) eg; earplugs;Developing of 1 equipment maintenance culture	0	85 dB over a 24-hour period and 85 dB over a 3-hour period	1	0	1	1	1	8	80	1										1	78
2023/02/16 4:21:18 AM PST	55	1	2	3	2	12	5	1	12	6	1	1	1	1	3	4	1	1	1	Workshop	1	1	1	1	Frequently taking breaks to limit the duration of exposure to loud noise;Using the appropriate Personal Protective Equipment (PPE) eg; earplugs;Developing of 1 equipment maintenance culture	0	85 dB over a 24-hour period and 85 dB over a 3-hour period	1	0	0	0	1	6	60	2										1	75
2023/02/16 6:39:32 AM PST	33	1	1	4	2	3	2	1	12	6	1	1	1	2	4	4	1	1	1	Workshop	1	0	1	1	Frequently taking breaks to limit the duration of exposure to loud noise;Using the appropriate Personal Protective Equipment (PPE) eg; earplugs;Developing of 1 equipment maintenance culture	0	85 dB over a 24-hour period and 85 dB over a 3-hour period	1	0	1	0	1	6	60	2										0	85.8
2023/02/16 7:13:12 AM PST	23	2	1	4	1	1	4	1	10	5	1	1	1	2	4	4	1	1	1	Workshop	1	1	1	1	Frequently taking breaks to limit the duration of exposure to loud noise;Using the appropriate Personal Protective Equipment (PPE) eg; earplugs;Developing of 1 equipment maintenance culture	0	85 dB over a 24-hour period and 85 dB over a 3-hour period	1	1	1	1	1	9	90	1	2	0		0	0		2	2	1	0	87	1	0	0
2023/02/16 7:17:10 AM PST	26	1	2	4	1	1	4	1	8	5	1	1	1	2	1	1	2		1	Toolbox meetings	1	1	1	1	Frequently taking breaks to limit the duration of exposure to loud noise;Using the appropriate Personal Protective Equipment (PPE) eg; earplugs;Developing of 1 equipment maintenance culture	0	85 dB over a 24-hour period and 85 dB over a 3-hour period	1	1	1	1	1	9	90	1										1	40
2023/02/16 7:22:20 AM PST	25	2	1	4	1	3	2	1	12	6	1	1	1	1	4	4	1	1	1	Workshop	1	1	1	1	Frequently taking breaks to limit the duration of exposure to loud noise;Using the appropriate Personal Protective Equipment (PPE) eg; earplugs;Developing of 1 equipment maintenance culture	0	85 dB over a 24-hour period and 85 dB over a 3-hour period	1	1	1	1	1	9	90	1										1	81.6
2023/02/16 7:27:56 AM PST	32	1	1	4	2	7	5	1	12	6	1	1	1	2	4	4	1	1	1	Workshop	1	0	1	1	Frequently taking breaks to limit the duration of exposure to loud noise;Using the appropriate Personal Protective Equipment (PPE) eg; earplugs;Developing of 1 equipment maintenance culture	0	85 dB over a 24-hour period and 85 dB over a 3-hour period	1	0	1	0	1	6	60	2	2	0		0	0		2	2	1	0	90.7	1	1	0
2023/02/16 7:33:33 AM PST	23	1	1	4	1	1	2	1	12	6	1	1	1	2	4	4	1	1	1	Workshop	1	1	1	1	Frequently taking breaks to limit the duration of exposure to loud noise;Using the appropriate Personal Protective Equipment (PPE) eg; earplugs;Developing of 1 equipment maintenance culture	0	85 dB over a 24-hour period and 85 dB over a 3-hour period	1	1	1	1	1	9	90	1										0	83
2023/02/16 10:52:21 AM PST	30	1	1	2	1	4	5	1	12	6	1	1	1	1	3	4	1	1	1	Workshop	1	1	1	1	Frequently taking breaks to limit the duration of exposure to loud noise;Using the appropriate Personal Protective Equipment (PPE) eg; earplugs;Developing of 1 equipment maintenance culture	0	85 dB over a 24-hour period and 85 dB over a 3-hour period	1	1	1	0	0	7	70	1										1	75
2023/02/16 10:59:17 AM PST	50	1	2	2	2	12	5	1	12	6	1	1	1	1	3	4	1	1	1	Workshop	1	1	1	1	Frequently taking breaks to limit the duration of exposure to loud noise;Using the appropriate Personal Protective Equipment (PPE) eg; earplugs;Developing of 1 equipment maintenance culture	0	85 dB over a 24-hour period and 85 dB over a 3-hour period	1	1	1	1	0	8	80	1										1	75
2023/02/16 11:51:27 AM PST	48	1	2	1	2	12	5	1	12	6	1	1	1	1	3	4	1	1	1	Workshop	1	1	1	1	Frequently taking breaks to limit the duration of exposure to loud noise;Using the appropriate Personal Protective Equipment (PPE) eg; earplugs;Developing of 1 equipment maintenance culture	0	85 dB over a 24-hour period and 85 dB over a 3-hour period	1	1	1	1	1	9	90	1										0	86
2023/02/16 12:31:03 PM PST	43	1	1	1	2	6	5	1	12	6	1	1	1	1	2	4	1	1	1	Workshop	1	1	1	1	Frequently taking breaks to limit the duration of exposure to loud noise;Using the appropriate Personal Protective Equipment (PPE) eg; earplugs;Developing of 1 equipment maintenance culture	0	85 dB over a 24-hour period and 85 dB over a 3-hour period	1	0	1	1	1	8	80	1										1	75
2023/02/16 12:34:28 PM PST	60	1	2	2	2	6	5	1	12	6	1	1	1	1	3	4	1	1	1	Workshop	1	1	1	1	Using the appropriate Personal Protective Equipment (PPE) eg; earplugs;Developing of 1 equipment maintenance culture	0	85 dB over a 24-hour period and 85 dB over a 3-hour period	1	0	1	1	0	7	70	1										1	80
2023/02/16 9:18:51 PM PST	45	1	1	2	2	6	5	1	12	6	1	1	1	1	2	4	1	1	1	Workshop	1	1	1	1	Frequently taking breaks to limit the duration of exposure to loud noise;Using the appropriate Personal Protective Equipment (PPE) eg; earplugs;Developing of 1 equipment maintenance culture	0	85 dB over a 24-hour period and 85 dB over a 3-hour period	1	0	0	0	1	6	60	2										1	75
2023/02/16 9:22:09 PM PST	47	1	2	1	1	5	5	1	12	6	1	1	1	1	2	4	1	1	1	Workshop	1	1	1	1	Frequently taking breaks to limit the duration of exposure to loud noise;Using the appropriate Personal Protective Equipment (PPE) eg; earplugs;Developing of 1 equipment maintenance culture	0	85 dB over a 24-hour period and 85 dB over a 3-hour period	1	0	0	1	0	6	60	2										1	80
2023/02/16 9:26:20 PM PST	48	1	1	2	2	7	5	1	12	6	1	1	1	1	2	4	1	1	1	Workshop	1	1	1	1	Frequently taking breaks to limit the duration of exposure to loud noise;Using the appropriate Personal Protective Equipment (PPE) eg; earplugs;Developing of 1 equipment maintenance culture	0	85 dB over a 24-hour period and 85 dB over a 3-hour period	1	1	1	0	1	8	80	1										1	76
2023/02/16 9:42:11 PM PST	49	1	2	1	2	7	5	1	12	6	1	1	1	1	2	4	1	1	1	Workshop	1	1	1	1	Using the appropriate Personal Protective Equipment (PPE) eg; earplugs;Developing of 1 equipment maintenance culture	0	85 dB over a 24-hour period and 85 dB over a 3-hour period	1	1	1	0	1	8	80	1										1	70
2023/02/16 10:14:13 PM PST	41	1	1	4	2	13	2	1	10	6	1	1	1	2	3	3	1	2	1	Workshop	1	1	1	1	Frequently taking breaks to limit the duration of exposure to loud noise;Using the appropriate Personal Protective Equipment (PPE) eg; earplugs;Developing of 1 equipment maintenance culture	0	85 dB over a 24-hour period and 85 dB over a 3-hour period	1	1	1	1	1	9	90	1										1	79.3
2023/02/16 10:33:17 PM PST	50	1	2	2	2	7	5	1	12	6	1	1	1	1	2	4	1	1	1	Workshop	1	1	1	1	Frequently taking breaks to limit the duration of exposure to loud noise;Using the appropriate Personal Protective Equipment (PPE) eg; earplugs;Developing of 1 equipment maintenance culture	0	85 dB over a 24-hour period and 85 dB over a 3-hour period	1	0	1	1	1	8	80	1										1	74
2023/02/16 11:03:12 PM PST	25	1	1	4	1	2	5	1	12	6	1	1	1	2	4	4	1	1	1	Workshop	1	1	1	1	Frequently taking breaks to limit the duration of exposure to loud noise;Using the appropriate Personal Protective Equipment (PPE) eg; earplugs;Developing of 1 equipment maintenance culture	0	85 dB over a 24-hour period and 85 dB over a 3-hour period	1	1	1	1	1	9	90	1	2	0		0	0		1	1	1	0	87	1	0	0
2023/02/16 11:06:10 PM PST	22	1	1	4	1	1	1	1	8	5	1	1	1	2	4	4	1	1	1	Workshop	1	1	1	1	Frequently taking breaks to limit the duration of exposure to loud noise;Using the appropriate Personal Protective Equipment (PPE) eg; earplugs;Developing of 1 equipment maintenance culture	0	85 dB over a 24-hour period and 85 dB over a 3-hour period	1	1	1	1	1	9	90	1										0	85.2
2023/02/16 11:08:58 PM PST	26	1	1	4	1	2	3	1	12	6	1	1	1	2	4	4	1	1	0		1	1	1	1	Frequently taking breaks to limit the duration of exposure to loud noise;Using the appropriate Personal Protective Equipment (PPE) eg; earplugs;Developing of 1 equipment maintenance culture	0	85 dB over a 24-hour period and 85 dB over a 3-hour period	1	1	1	1	1	9	90	1										0	88.2
2023/02/16 11:11:44 PM PST	27	1	1	4	1	3	5	1	12	6	1	1	1	2	4	4	1	1	0		1	0	1	1	Frequently taking breaks to limit the duration of exposure to loud noise;Using the appropriate Personal Protective Equipment (PPE) eg; earplugs;Developing of 1 equipment maintenance culture	0	85 dB over a 24-hour period and 85 dB over a 3-hour period	1	0	1	0	1	6	60	2										0	90.7
2023/02/16 11:15:27 PM PST	24	2	1	4	1	1	1	1	10	6	1	1	1	2	2	2	1	2	0		1	1	1	1	Frequently taking breaks to limit the duration of exposure to loud noise;Using the appropriate Personal Protective Equipment (PPE) eg; earplugs;Developing of 1 equipment maintenance culture	0	85 dB over a 24-hour period and 85 dB over a 3-hour period	1	1	1	1	1	9	90	1										1	83
2023/02/16 11:18:03 PM PST	32	2	1	4	2	4	5	1	12	6	1	1	1	2	4	4	1	1	1	Workshop	1	0	1	1	Frequently taking breaks to limit the duration of exposure to loud noise;Using the appropriate Personal Protective Equipment (PPE) eg; earplugs;Developing of 1 equipment maintenance culture	0	85 dB over a 24-hour period and 85 dB over a 3-hour period	1	0	1	0	1	6	60	2	2	0		1	0		1	1	1	0	89.8	0	0	0
2023/02/16 11:36:24 PM PST	28	1	1	4	1	3	4	1	10	6	1	1	1	2	2	2	1	1	1	Workshop	1	0	1	1	Frequently taking breaks to limit the duration of exposure to loud noise;Using the appropriate Personal Protective Equipment (PPE) eg; earplugs;Developing of 1 equipment maintenance culture	0	85 dB over a 24-hour period and 85 dB over a 3-hour period	1	0	1	0	1	6	60	2	2	0		0	0		1	1	1	0	87	0	0	0
2023/02/16 11:46:14 PM PST	35	1	1	4	2	12	5	1	12	6	1	1	1	2	4	4	1	1	1	Workshop	1	1	1	1	Frequently taking breaks to limit the duration of exposure to loud noise;Using the appropriate Personal Protective Equipment (PPE) eg; earplugs;Developing of 1 equipment maintenance culture	0	85 dB over a 24-hour period and 85 dB over a 3-hour period	1	0	1	0	1	7	70	1	2	0		0	0		2	2	1	0	93	1	1	0
2023/02/16 11:56:20 PM PST	23	2	2	4	1	1	3	1	12	6	1	1	1	2	4	4	1	1	1	Workshop	1	1	1	1	Frequently taking breaks to limit the duration of exposure to loud noise;Using the appropriate Personal Protective Equipment (PPE) eg; earplugs;Developing of 1 equipment maintenance culture	0	85 dB over a 24-hour period and 85 dB over a 3-hour period	1	1	1	1	1	9	90	1										0	89.1
2023/02/17 12:05:23 AM PST	37	2	1	4	2	8	1	1	12	6	1	1	1	2	2	2	1	1	1	Workshop	1	1	1	1	Frequently taking breaks to limit the duration of exposure to loud noise;Using the appropriate Personal Protective Equipment (PPE) eg; earplugs;Developing of 1 equipment maintenance culture	0	85 dB over a 24-hour period and 85 dB over a 3-hour period	1	1	1	1	1	9	90	1	2	0		0	0		1	1	1	0	88	0	0	0
2023/02/18 12:53:31 PM PST	34	1	1	3	1	14	4	1	12	6	1	1		2	2	4	1	2	0		1	0	1	1	Frequently taking breaks to limit the duration of exposure to loud noise	0	85 dB over a 24-hour period and 85 dB over a 3-hour period	1	0	1	1	1	7	70	1	2	1	Left	1	0	0	1	1	0			0	0	0
2023/02/18 1:21:21 PM PST	52	1	1	1	2	7	5	1	12	6	1	1		1	3	3	1	1	1	Workshop	1	1	1	1	Frequently taking breaks to limit the duration of exposure to loud noise;Using the appropriate Personal Protective Equipment (PPE) eg; earplugs;Developing of 1 equipment maintenance culture	0	85 dB over a 24-hour period and 85 dB over a 3-hour period	1	1	1	0	1	8	80	1										0	85
2023/02/19 8:00:47 AM PST	26	1	1	3	1	1	5	1	12	6	1	1	1	1	2	4	1	2	1	Workshop	1	1	1	1	Frequently taking breaks to limit the duration of exposure to loud noise;Using the appropriate Personal Protective Equipment (PPE) eg; earplugs	0	85 dB over a 24-hour period and 85 dB over a 3-hour period	1	0	1	1	1	8	80	1	2	0		1	0		1	1	0	0	89	0	0	0
2023/02/19 8:09:00 AM PST	36	1	2	1	2	6	5	1	12	6	1	1	1	1	2	3	1	1	1	Workshop	1	1	1	1	Using the appropriate Personal Protective Equipment (PPE) eg; earplugs	0	85 dB over a 24-hour period and 85 dB over a 3-hour period	1	1	1	1	1	9	90	1	2	0		1	0		1	1	0	1	83	0	0	0
2023/02/19 8:14:24 AM PST	25	1	1	2	1	3	5	1	12	6	1	1	1	1	2	3	1	2	1	Workshop	1	1	1	1	Using the appropriate Personal Protective Equipment (PPE) eg; earplugs	0	85 dB over a 24-hour period and 85 dB over a 3-hour period	1	1	1	1	1	9	90	1										1	80
2023/02/19 11:44:14 PM PST	26	1	1	4	1	3	5	1	12	6	1	1	1	2	4	4	1	1	1	Workshop	1	0	1	1	Frequently taking breaks to limit the duration of exposure to loud noise;Using the appropriate Personal Protective Equipment (PPE) eg; earplugs;Developing of 1 equipment maintenance culture	0	85 dB over a 24-hour period and 85 dB over a 3-hour period	1	0	1	0	1	6	60	2	2	0		0	0		1	1	1	0	90.2	1	0	0
2023/02/19 11:46:49 PM PST	25	1	1	4	1	1	1	1	10	5	1	1	1	2	2	2	1	1	1	Workshop	1	1	0	1	Frequently taking breaks to limit the duration of exposure to loud noise;Using the appropriate Personal Protective Equipment (PPE) eg; earplugs;Developing of 1 equipment maintenance culture	0	85 dB over a 24-hour period and 85 dB over a 3-hour period	1	1	1	1	1	8	80	1	2	0		0	0		1	1	1	1	79	1	0	0
2023/02/19 11:49:18 PM PST	27	2	1	4	1	3	3	1	12	6	1	1	1	2	4	4	1	1	1	Workshop	1	1	0	1	Frequently taking breaks to limit the duration of exposure to loud noise;Using the appropriate Personal Protective Equipment (PPE) eg; earplugs;Developing of 1 equipment maintenance culture	0	85 dB over a 24-hour period and 85 dB over a 3-hour period	1	1	1	1	1	8	80	1	2	0		0	0		2	2	1	0	91	1	0	0
2023/02/19 11:51:50 PM PST	35	2	1	4	2	5	5	1	12	6	1	1	1	2	4	4	1	1	1	Workshop	1	0	1	1	Frequently taking breaks to limit the duration of exposure to loud noise;Using the appropriate Personal Protective Equipment (PPE) eg; earplugs;Developing of 1 equipment maintenance culture	0	85 dB over a 24-hour period and 85 dB over a 3-hour period	1	0	1	0	1	6	60	2	2	0		0	0		2	2	1	0	92.1	1	1	0
2023/02/19 11:55:38 PM PST	42	1	1	3	2	17	5	1	12	6	1	1	1	2	4	4	1	1	1	Workshop	1	0	1	1	Frequently taking breaks to limit the duration of exposure to loud noise;Using the appropriate Personal Protective Equipment (PPE) eg; earplugs;Developing of 1 equipment maintenance culture	0	85 dB over a 24-hour period and 85 dB over a 3-hour period	1	0	1	0	1	6	60	2	2	0		0	0		2	2	1	0	91.6	1	1	0
2023/02/19 11:59:05 PM PST	32	2	1	4	2	6	3	1	12	6	1	1	1	2	4	4	1	1	1	Workshop	1	0	1	1	Frequently taking breaks to limit the duration of exposure to loud noise;Using the appropriate Personal Protective Equipment (PPE) eg; earplugs;Developing of 1 equipment maintenance culture	0	85 dB over a 24-hour period and 85 dB over a 3-hour period	1	0	1	0	1	6	60	2	2	0		0	0		1	1	1	0	88	0	0	0
2023/02/20 12:13:04 AM PST	30	1	1	4	2	7	5	1	12	6	1	1	1	2	4	4	1	1	1	Workshop	1	0	1	1	Frequently taking breaks to limit the duration of exposure to loud noise;Using the appropriate Personal Protective Equipment (PPE) eg; earplugs;Developing of 1 equipment maintenance culture	0	85 dB over a 24-hour period and 85 dB over a 3-hour period	1	0	1	0	1	6	60	2	2	0		0	0		2	2	1	0	90.2	1	1	0
2023/02/20 12:16:29 AM PST	25	1	1	4	1	1	3	1	10	6	1	1	1	2	2	2	1	1	1	Workshop	1	0	1	1	Frequently taking breaks to limit the duration of exposure to loud noise;Using the appropriate Personal Protective Equipment (PPE) eg; earplugs;Developing of 1 equipment maintenance culture	0	85 dB over a 24-hour period and 85 dB over a 3-hour period	1	0	1	0	1	6	60	2										1	71
2023/02/20 12:19:42 AM PST	23	1	1	4	1	1	5	1	12	6	1	1	1	1	4	4	1	1	1	Workshop	1	1	1	1	Frequently taking breaks to limit the duration of exposure to loud noise;Using the appropriate Personal Protective Equipment (PPE) eg; earplugs;Developing of 1 equipment maintenance culture	0	85 dB over a 24-hour period and 85 dB over a 3-hour period	1	1	1	1	1	9	90	1										0	85
2023/02/20 12:23:02 AM PST	29	1	1	4	1	3	5	1	12	6	1	1	1	2	4	4	1	1	1	Workshop	1	0	1	1	Frequently taking breaks to limit the duration of exposure to loud noise;Using the appropriate Personal Protective Equipment (PPE) eg; earplugs;Developing of 1 equipment maintenance culture	0	85 dB over a 24-hour period and 85 dB over a 3-hour period	1	0	1	0	1	6	60	2	2	0		0	0		2	2	1	0	89.1	1	0	0
2023/02/20 12:36:23 AM PST	26	2	1	4	1	2	1	1	10	5	1	1	1	2	2	2	1	1	1	Workshop	1	1	1	1	Frequently taking breaks to limit the duration of exposure to loud noise;Using the appropriate Personal Protective Equipment (PPE) eg; earplugs;Developing of 1 equipment maintenance culture	0	85 dB over a 24-hour period and 85 dB over a 3-hour period	1	0	1	0	1	7	70	1	2	0		0	0		1	1	1	0	85	1	0	0
2023/02/20 12:45:52 AM PST	27	2	1	4	1	2	1	1	10	5	1	1	1	2	2	2	1	1	1	Workshop	1	0	1	1	Frequently taking breaks to limit the duration of exposure to loud noise;Using the appropriate Personal Protective Equipment (PPE) eg; earplugs;Developing of 1 equipment maintenance culture	0	85 dB over a 24-hour period and 85 dB over a 3-hour period	1	0	1	0	1	6	60	2										1	80
2023/02/20 12:49:34 AM PST	31	2	1	4	2	7	2	1	10	5	1	1	1	2	3	3	1	2	1	Workshop	1	1	1	1	Frequently taking breaks to limit the duration of exposure to loud noise;Using the appropriate Personal Protective Equipment (PPE) eg; earplugs;Developing of 1 equipment maintenance culture	0	85 dB over a 24-hour period and 85 dB over a 3-hour period	1	1	1	1	1	9	90	1										1	76
2023/02/20 1:00:27 AM PST	37	1	1	4	2	13	1	1	10	6	1	1	1	2	4	4	1	1	1	Workshop	1	1	1	1	Frequently taking breaks to limit the duration of exposure to loud noise;Using the appropriate Personal Protective Equipment (PPE) eg; earplugs;Developing of 1 equipment maintenance culture	0	85 dB over a 24-hour period and 85 dB over a 3-hour period	1	1	1	1	1	9	90	1	2	0		0	0		2	2	1	0	85.7	1	1	0
2023/02/20 1:03:18 AM PST	41	1	1	4	1	15	5	1	12	6	1	1	1	2	4	4	1	1	1	Workshop	1	1	1	1	Frequently taking breaks to limit the duration of exposure to loud noise;Using the appropriate Personal Protective Equipment (PPE) eg; earplugs;Developing of 1 equipment maintenance culture	0	85 dB over a 24-hour period and 85 dB over a 3-hour period	1	1	1	1	1	9	90	1	2	0		0	0		2	2	1	0	93.1	1	1	1
2023/02/20 1:13:30 AM PST	23	1	2	4	1	1	1	1	10	6	1	1	1	2	4	4	1	1	1	Workshop	1	0	1	1	Frequently taking breaks to limit the duration of exposure to loud noise;Using the appropriate Personal Protective Equipment (PPE) eg; earplugs;Developing of 1 equipment maintenance culture	1	70 dB over a 24-hour period and 85 dB over a 1-hour period	1	0	1	0	1	7	70	1										1	83
2023/02/20 1:53:33 AM PST	22	2	1	4	1	1	1	1	10	5	1	1	1	2	2	2	1	1	1	Workshop	1	0	1	1	Frequently taking breaks to limit the duration of exposure to loud noise;Using the appropriate Personal Protective Equipment (PPE) eg; earplugs;Developing of 1 equipment maintenance culture	0	85 dB over a 24-hour period and 85 dB over a 3-hour period	1	0	1	0	1	6	60	2	2	0		0	0		1	1	1	1	79	0	0	0
2023/02/20 1:55:56 AM PST	25	1	1	4	1	3	3	1	12	6	1	1	1	2	4	4	1	1	1	Workshop	1	1	1	1	Frequently taking breaks to limit the duration of exposure to loud noise;Using the appropriate Personal Protective Equipment (PPE) eg; earplugs;Developing of 1 equipment maintenance culture	0	85 dB over a 24-hour period and 85 dB over a 3-hour period	1	1	1	1	1	9	90	1	2	0		0	0		2	2	1	0	87.3	0	0	0
2023/02/20 1:58:06 AM PST	38	1	2	3	2	4	5	1	12	6	1	1	1	1	2	4	1	2	1	Workshop	1	1	1	1	Using the appropriate Personal Protective Equipment (PPE) eg; earplugs	0	85 dB over a 24-hour period and 85 dB over a 3-hour period	1	1	1	1	1	9	90	1	2	1	Left	1	0		1	2	0	0	87	0	0	0
2023/02/20 1:59:57 AM PST	31	1	1	4	2	5	1	1	10	6	1	1	1	2	4	4	1	1	1	Workshop	1	1	1	1	Frequently taking breaks to limit the duration of exposure to loud noise;Using the appropriate Personal Protective Equipment (PPE) eg; earplugs;Developing of 1 equipment maintenance culture	0	85 dB over a 24-hour period and 85 dB over a 3-hour period	1	1	1	1	1	9	90	1										0	86
2023/02/20 2:02:25 AM PST	27	1	1	4	1	3	5	1	12	6	1	1	1	2	4	4	1	1	1	Workshop	1	1	1	1	Frequently taking breaks to limit the duration of exposure to loud noise;Using the appropriate Personal Protective Equipment (PPE) eg; earplugs;Developing of 1 equipment maintenance culture	0	85 dB over a 24-hour period and 85 dB over a 3-hour period	1	1	1	1	1	9	90	1	2	0		0	0		2	2	1	0	85	1	1	0
2023/02/20 2:22:23 AM PST	25	1	1	4	1	1	5	1	12	6	1	1	1	2	4	4	1	1	1	Workshop	1	1	1	1	Frequently taking breaks to limit the duration of exposure to loud noise;Using the appropriate Personal Protective Equipment (PPE) eg; earplugs;Developing of 1 equipment maintenance culture	0	85 dB over a 24-hour period and 85 dB over a 3-hour period	1	1	1	1	1	9	90	1	2	0		0	0		1	1	1	0	88.6	0	0	0
2023/02/20 2:24:49 AM PST	34	2	2	4	2	4	3	1	12	6	1	1	1	1	4	4	1	1	1	Workshop	1	1	1	1	Frequently taking breaks to limit the duration of exposure to loud noise;Using the appropriate Personal Protective Equipment (PPE) eg; earplugs;Developing of 1 equipment maintenance culture	0	85 dB over a 24-hour period and 85 dB over a 3-hour period	1	1	1	1	1	9	90	1	2	0		0	0		2	2	1	0	89	1	0	0
2023/02/20 2:27:47 AM PST	41	1	1	4	2	7	5	1	12	6	1	1	1	2	4	4	1	1	1	Workshop	1	1	1	1	Frequently taking breaks to limit the duration of exposure to loud noise;Using the appropriate Personal Protective Equipment (PPE) eg; earplugs;Developing of 1 equipment maintenance culture	0	85 dB over a 24-hour period and 85 dB over a 3-hour period	1	1	1	1	1	9	90	1	2	0		0	0		1	1	1	0	89.7	1	1	1
2023/02/20 2:38:13 AM PST	23	1	1	4	1	1	1	1	12	6	1	1	1	2	4	4	2		1	Workshop	1	0	1	1	Frequently taking breaks to limit the duration of exposure to loud noise;Using the appropriate Personal Protective Equipment (PPE) eg; earplugs;Developing of 1 equipment maintenance culture	0	85 dB over a 24-hour period and 85 dB over a 3-hour period	1	0	1	0	1	6	60	2										0	87.4
2023/02/20 2:42:06 AM PST	26	1	1	4	1	3	5	1	12	6	1	1	1	2	4	4	1	1	1	Workshop	1	1	1	1	Frequently taking breaks to limit the duration of exposure to loud noise;Using the appropriate Personal Protective Equipment (PPE) eg; earplugs;Developing of 1 equipment maintenance culture	0	85 dB over a 24-hour period and 85 dB over a 3-hour period	1	1	1	1	1	9	90	1										0	91.7
2023/02/20 3:10:57 AM PST	32	2	1	4	1	8	5	1	12	6	1	1	1	2	4	4	1	1	1	Workshop	1	0	1	1	Frequently taking breaks to limit the duration of exposure to loud noise;Using the appropriate Personal Protective Equipment (PPE) eg; earplugs;Developing of 1 equipment maintenance culture	0	85 dB over a 24-hour period and 85 dB over a 3-hour period	1	0	1	0	1	6	60	2	2	0		0	0		2	2	1	0	93	1	1	0
2023/02/20 3:13:14 AM PST	24	1	1	4	1	2	1	1	10	6	1	1	1	2	4	4	1	1	1	Workshop	1	1	1	1	Frequently taking breaks to limit the duration of exposure to loud noise;Using the appropriate Personal Protective Equipment (PPE) eg; earplugs;Developing of 1 equipment maintenance culture	0	85 dB over a 24-hour period and 85 dB over a 3-hour period	1	1	1	1	1	9	90	1	2	0		0	0		1	1	1	1	81	0	0	0
2023/02/20 3:15:45 AM PST	23	1	2	4	1	1	5	1	12	6	1	1	1	2	4	4	1	1	1	Toolbox Meetings	1	1	1	1	Frequently taking breaks to limit the duration of exposure to loud noise;Using the appropriate Personal Protective Equipment (PPE) eg; earplugs;Developing of 1 equipment maintenance culture	0	85 dB over a 24-hour period and 85 dB over a 3-hour period	1	1	1	1	1	9	90	1										0	89
2023/02/20 3:18:28 AM PST	25	2	2	4	1	2	3	1	12	6	1	1	1	2	4	4	1	1	1	Workshop	1	0	1	1	Frequently taking breaks to limit the duration of exposure to loud noise;Using the appropriate Personal Protective Equipment (PPE) eg; earplugs;Developing of 1 equipment maintenance culture	0	85 dB over a 24-hour period and 85 dB over a 3-hour period	1	0	1	0	1	6	60	2										0	85.1
2023/02/20 3:20:41 AM PST	31	1	1	4	2	4	1	1	10	6	1	1	1	2	4	4	1	1	1	Workshop	1	0	1	1	Frequently taking breaks to limit the duration of exposure to loud noise;Using the appropriate Personal Protective Equipment (PPE) eg; earplugs;Developing of 1 equipment maintenance culture	0	85 dB over a 24-hour period and 85 dB over a 3-hour period	1	0	1	0	1	6	60	2	2	0		0	0		2	2	1	0	87.1	0	0	0
2023/02/20 3:23:21 AM PST	45	1	1	3	2	10	1	1	12	6	1	1	1	2	4	4	1	1	1	Workshop	1	0	1	1	Frequently taking breaks to limit the duration of exposure to loud noise;Using the appropriate Personal Protective Equipment (PPE) eg; earplugs;Developing of 1 equipment maintenance culture	0	60 dB over a 24-hour period and 85 dB over a 2-hour period	1	0	1	0	1	6	60	2	2	0		0	0		2	2	1	0	89.7	1	1	1
2023/02/20 3:25:25 AM PST	23	2	2	4	1	1	1	1	10	6	1	1	1	2	4	4	1	1	1	Workshop	1	1	1	1	Frequently taking breaks to limit the duration of exposure to loud noise;Using the appropriate Personal Protective Equipment (PPE) eg; earplugs;Developing of 1 equipment maintenance culture	0	85 dB over a 24-hour period and 85 dB over a 3-hour period	1	1	1	1	1	9	90	1										0	85.4
2023/02/20 3:27:41 AM PST	34	1	1	1	2	10	1	1	12	6	1	1	1	2	4	4	1	1	1	Workshop	1	0	1	1	Frequently taking breaks to limit the duration of exposure to loud noise;Using the appropriate Personal Protective Equipment (PPE) eg; earplugs;Developing of 1 equipment maintenance culture	1	70 dB over a 24-hour period and 85 dB over a 1-hour period	1	1	1	0	1	8	80	1	2	0		0	0		2	2	1	0	88	1	1	0
2023/02/20 3:29:25 AM PST	26	2	1	4	1	3	1	1	10	5	1	1	1	2	2	2	1	2	1	Workshop	1	0	1	1	Frequently taking breaks to limit the duration of exposure to loud noise;Using the appropriate Personal Protective Equipment (PPE) eg; earplugs;Developing of 1 equipment maintenance culture	0	85 dB over a 24-hour period and 85 dB over a 3-hour period	1	0	1	0	1	6	60	2										1	80
2023/02/20 3:33:07 AM PST	24	1	1	4	1	2	1	1	12	6	1	1	1	2	4	4	1	1	0		1	0	1	1	Frequently taking breaks to limit the duration of exposure to loud noise;Using the appropriate Personal Protective Equipment (PPE) eg; earplugs;Developing of 1 equipment maintenance culture	0	85 dB over a 24-hour period and 85 dB over a 3-hour period	1	0	1	0	1	6	60	2										0	85
2023/02/20 3:37:44 AM PST	24	2	1	4	1	1	2	1	10	5	1	1	1	2	2	2	1	2	1	Workplace	1	1	1	1	Frequently taking breaks to limit the duration of exposure to loud noise;Using the appropriate Personal Protective Equipment (PPE) eg; earplugs;Developing of 1 equipment maintenance culture	0	85 dB over a 24-hour period and 85 dB over a 3-hour period	1	1	1	1	1	9	90	1										1	56
2023/02/20 3:42:13 AM PST	21	1	1	4	1	1	2	1	10	5	1	1	1	2	2	2	1	2	1	Workshop	1	1	1	1	Frequently taking breaks to limit the duration of exposure to loud noise;Using the appropriate Personal Protective Equipment (PPE) eg; earplugs;Developing of 1 equipment maintenance culture	0	85 dB over a 24-hour period and 85 dB over a 3-hour period	1	1	1	1	1	9	90	1										1	56
2023/02/20 3:45:25 AM PST	25	1	1	4	1	3	5	1	12	6	1	1		2	4	4	1	1	1	Workshop	1	1	1	1	Frequently taking breaks to limit the duration of exposure to loud noise;Using the appropriate Personal Protective Equipment (PPE) eg; earplugs;Developing of 1 equipment maintenance culture	0	85 dB over a 24-hour period and 85 dB over a 3-hour period	1	1	1	1	1	9	90	1	2	0		0	0		2	2	1	0	91	1	0	0
2023/02/20 3:49:09 AM PST	26	1	1	4	1	3	5	1	12	6	1	1	1	2	4	4	1	1	1	Workshop	1	1	1	1	Frequently taking breaks to limit the duration of exposure to loud noise;Using the appropriate Personal Protective Equipment (PPE) eg; earplugs;Developing of 1 equipment maintenance culture	0	85 dB over a 24-hour period and 85 dB over a 3-hour period	1	0	1	0	1	7	70	1	2	0		0	0		2	2	1	0	88	1	0	0
2023/02/20 3:51:46 AM PST	25	2	1	4	1	3	5	1	12	6	1	1	1	2	4	4	1	1	1	Workshop	1	0	1	1	Frequently taking breaks to limit the duration of exposure to loud noise;Using the appropriate Personal Protective Equipment (PPE) eg; earplugs;Developing of 1 equipment maintenance culture	0	85 dB over a 24-hour period and 85 dB over a 3-hour period	1	0	1	0	1	6	60	2										0	90.4
2023/02/20 3:56:03 AM PST	26	1	1	4	1	2	3	1	12	6	1	1	1	2	4	4	1	1	1	Workshop	1	0	1	1	Frequently taking breaks to limit the duration of exposure to loud noise;Using the appropriate Personal Protective Equipment (PPE) eg; earplugs;Developing of 1 equipment maintenance culture	0	85 dB over a 24-hour period and 85 dB over a 3-hour period	1	0	1	0	1	6	60	2										0	86.4
2023/02/20 4:09:30 AM PST	27	1	1	4	1	3	5	1	12	6	1	1	1	2	4	4	1	1	1	Workshop	1	0	1	1	Frequently taking breaks to limit the duration of exposure to loud noise;Using the appropriate Personal Protective Equipment (PPE) eg; earplugs;Developing of 1 equipment maintenance culture	0	85 dB over a 24-hour period and 85 dB over a 3-hour period	1	0	1	0	1	6	60	2	2	0		0	0		2	2	1	0	89	1	0	0
2023/02/20 4:23:22 AM PST	27	1	1	4	1	3	5	1	12	6	1	1	1	2	4	4	1	1	1	Workshop	1	0	1	1	Frequently taking breaks to limit the duration of exposure to loud noise;Using the appropriate Personal Protective Equipment (PPE) eg; earplugs;Developing of 1 equipment maintenance culture	0	85 dB over a 24-hour period and 85 dB over a 3-hour period	1	0	1	0	1	6	60	2	2	0		0	0		2	2	1	0	87.5	1	0	0
2023/02/20 4:27:11 AM PST	34	2	1	4	1	9	5	1	12	6	1	1	1	2	4	4	1	1	1	Workshop	1	0	1	1	Frequently taking breaks to limit the duration of exposure to loud noise;Using the appropriate Personal Protective Equipment (PPE) eg; earplugs;Developing of 1 equipment maintenance culture	0	85 dB over a 24-hour period and 85 dB over a 3-hour period	1	1	1	1	1	8	80	1	2	0		0	0		2	2	1	0	88	1	0	0
2023/02/20 4:40:32 AM PST	35	1	1	4	1	12	5	1	12	6	1	1	1	2	4	4	1	1	1	Workshop	1	0	1	1	Frequently taking breaks to limit the duration of exposure to loud noise;Using the appropriate Personal Protective Equipment (PPE) eg; earplugs;Developing of 1 equipment maintenance culture	0	85 dB over a 24-hour period and 85 dB over a 3-hour period	1	0	1	0	1	6	60	2	2	0		0	0		2	2	1	0	87	1	0	0
2023/02/20 5:25:17 AM PST	37	1	1	4	1	12	5	1	12	6	1	1	1	2	4	4	1	1	1	Workshop	1	0	1	1	Frequently taking breaks to limit the duration of exposure to loud noise;Using the appropriate Personal Protective Equipment (PPE) eg; earplugs;Developing of 1 equipment maintenance culture	0	85 dB over a 24-hour period and 85 dB over a 3-hour period	1	0	1	0	1	6	60	2	2	0		0	0		2	2	1	0	89	1	0	0
2023/02/20 5:30:11 AM PST	40	1	1	4	1	10	5	1	12	6	1	1	1	2	4	4	1	1	1	Workshop	1	0	1	1	Frequently taking breaks to limit the duration of exposure to loud noise;Using the appropriate Personal Protective Equipment (PPE) eg; earplugs;Developing of 1 equipment maintenance culture	0	85 dB over a 24-hour period and 85 dB over a 3-hour period	1	0	1	0	1	6	60	2	2	0		0	0		2	2	1	0	91	1	1	0
2023/02/20 5:34:15 AM PST	27	1	1	4	1	5	5	1	12	6	1	1	1	2	4	4	1	1	1	Workshop	1	0	1	1	Frequently taking breaks to limit the duration of exposure to loud noise;Using the appropriate Personal Protective Equipment (PPE) eg; earplugs;Developing of 1 equipment maintenance culture	0	85 dB over a 24-hour period and 85 dB over a 3-hour period	1	0	1	0	1	6	60	2	2	0		0	0		2	2	1	0	89	1	0	0
2023/02/20 5:39:43 AM PST	27	1	1	4	1	5	5	1	12	6	1	1	1	2	4	4	1	1	1	Workshop	1	0	1	1	Frequently taking breaks to limit the duration of exposure to loud noise;Using the appropriate Personal Protective Equipment (PPE) eg; earplugs;Developing of 1 equipment maintenance culture	0	85 dB over a 24-hour period and 85 dB over a 3-hour period	1	0	1	0	1	6	60	2	2	0		0	0		2	2	1	0	89	1	0	0
2023/02/20 11:35:43 AM PST	26	1	1	4	1	3	1	1	10	6	1	1	1	2	4	4	1	1	1	Workshop	1	0	1	1	Frequently taking breaks to limit the duration of exposure to loud noise;Using the appropriate Personal Protective Equipment (PPE) eg; earplugs;Developing of 1 equipment maintenance culture	0	85 dB over a 24-hour period and 85 dB over a 3-hour period	1	0	1	0	1	6	60	2	2	0		0	0		1	1	1	1	80	0	0	0
2023/02/20 11:39:03 AM PST	27	1	1	4	1	5	5	1	12	6	1	1	1	2	4	4	1	1	1	Workshop	1	0	1	1	Frequently taking breaks to limit the duration of exposure to loud noise;Using the appropriate Personal Protective Equipment (PPE) eg; earplugs;Developing of 1 equipment maintenance culture	0	85 dB over a 24-hour period and 85 dB over a 3-hour period	1	0	1	0	1	6	60	2	2	0		0	0		2	2	1	0	91	1	1	0
2023/02/20 11:41:03 AM PST	34	1	2	3	1	12	5	1	12	6	1	1	1	2	4	4	1	1	1	Workshop	1	0	1	1	Frequently taking breaks to limit the duration of exposure to loud noise;Using the appropriate Personal Protective Equipment (PPE) eg; earplugs;Developing of 1 equipment maintenance culture	0	85 dB over a 24-hour period and 85 dB over a 3-hour period	1	0	1	0	1	6	60	2	2	0		0	0		2	2	1	0	90	1	1	0
2023/02/20 11:44:05 AM PST	24	1	1	4	1	2	1	1	12	6	1	1	1	2	4	4	1	1	1	Workshop	1	0	1	1	Frequently taking breaks to limit the duration of exposure to loud noise;Using the appropriate Personal Protective Equipment (PPE) eg; earplugs;Developing of 1 equipment maintenance culture	0	85 dB over a 24-hour period and 85 dB over a 3-hour period	1	0	1	0	1	6	60	2										0	85.6
2023/02/20 11:54:35 AM PST	27	1	1	4	1	4	5	1	12	6	1	1	1	2	4	4	1	1	0		0	1	1	1	Frequently taking breaks to limit the duration of exposure to loud noise;Using the appropriate Personal Protective Equipment (PPE) eg; earplugs;Developing of 1 equipment maintenance culture	0	85 dB over a 24-hour period and 85 dB over a 3-hour period	1	0	1	0	1	6	60	2	2	0		0	0		2	2	1	0	91	1	0	0
2023/02/20 1:11:45 PM PST	32	1	1	4	1	6	5	1	12	6	1	1	1	2	4	4	1	1	1	Workshop	1	0	1	1	Frequently taking breaks to limit the duration of exposure to loud noise;Using the appropriate Personal Protective Equipment (PPE) eg; earplugs;Developing of 1 equipment maintenance culture	0	85 dB over a 24-hour period and 85 dB over a 3-hour period	1	0	1	0	1	6	60	2	2	0		0	0		2	2	1	0	92	1	1	1
2023/02/20 1:31:41 PM PST	27	1	1	4	1	4	5	1	12	6	1	1	1	1	2	2	1	1	1	Workshop	1	0	1	1	Frequently taking breaks to limit the duration of exposure to loud noise;Using the appropriate Personal Protective Equipment (PPE) eg; earplugs;Developing of 1 equipment maintenance culture	0	60 dB over a 24-hour period and 85 dB over a 2-hour period	1	0	1	1	1	7	70	1	2	0		0	1	0	2	2	0	0	85	0	0	0
2023/02/20 1:43:36 PM PST	27	1	1	4	1	4	5	1	12	6	1	1	2	1	2	2	1	2	1	Workshop	1	0	1	1	Frequently taking breaks to limit the duration of exposure to loud noise;Using the appropriate Personal Protective Equipment (PPE) eg; earplugs;Developing of 1 equipment maintenance culture	0	60 dB over a 24-hour period and 85 dB over a 2-hour period	1	1	1	0	1	7	70	1	2	0		0	1	0	2	2	1	0	91	0	0	0
2023/02/20 9:11:08 PM PST	24	2	1	4	1	2	3	1	12	6	1	1	1	2	4	4	1	1	1	Workshop	1	0	1	1	Frequently taking breaks to limit the duration of exposure to loud noise;Using the appropriate Personal Protective Equipment (PPE) eg; earplugs;Developing of 1 equipment maintenance culture	0	85 dB over a 24-hour period and 85 dB over a 3-hour period	1	0	1	0	1	6	60	2										0	85
2023/02/20 9:18:30 PM PST	32	2	1	4	2	7	5	1	12	6	1	1	1	2	4	4	1	1	1	Workshop	1	0	1	1	Frequently taking breaks to limit the duration of exposure to loud noise;Using the appropriate Personal Protective Equipment (PPE) eg; earplugs;Developing of 1 equipment maintenance culture	0	85 dB over a 24-hour period and 85 dB over a 3-hour period	1	0	1	0	1	6	60	2										0	87
2023/02/20 9:18:39 PM PST	23	1	1	4	1	6	4	1	12	7	1	1	1	2	4	4	1	1	0		1	1	1	1	Frequently taking breaks to limit the duration of exposure to loud noise;Using the appropriate Personal Protective Equipment (PPE) eg; earplugs;Developing of 1 equipment maintenance culture	0	85 dB over a 24-hour period and 85 dB over a 3-hour period	1	0	1	0	1	7	70	1	2	0		0	0		2	2	1	0	91	1	1	0
2023/02/20 9:21:41 PM PST	23	1	1	4	1	6	4	1	12	6	1	1	1	2	4	4	1	1	0		1	1	1	1	Frequently taking breaks to limit the duration of exposure to loud noise;Using the appropriate Personal Protective Equipment (PPE) eg; earplugs;Developing of 1 equipment maintenance culture	0	85 dB over a 24-hour period and 85 dB over a 3-hour period	1	0	1	0	1	7	70	1	2	0		1	0		2	2	1	0	91	1	1	0
2023/02/20 9:25:54 PM PST	23	1	1	4	1	6	4	1	12	6	1	1	1	2	4	4	1	1	0		1	1	1	1	Frequently taking breaks to limit the duration of exposure to loud noise;Using the appropriate Personal Protective Equipment (PPE) eg; earplugs;Developing of 1 equipment maintenance culture	0	85 dB over a 24-hour period and 85 dB over a 3-hour period	1	0	1	0	1	7	70	1	2	0		1	0		2	2	1	0	91	1	1	0
2023/02/20 9:27:42 PM PST	25	1	1	4	1	2	5	1	12	6	1	1	1	2	4	4	1	1	1	Workshop	1	0	1	1	Frequently taking breaks to limit the duration of exposure to loud noise;Using the appropriate Personal Protective Equipment (PPE) eg; earplugs;Developing of 1 equipment maintenance culture	0	85 dB over a 24-hour period and 85 dB over a 3-hour period	1	0	1	0	1	6	60	2										0	86.4
2023/02/20 9:47:14 PM PST	23	1	1	4	1	6	4	1	12	6	1	1	1	2	4	4	1	1	0		1	0	1	1	Frequently taking breaks to limit the duration of exposure to loud noise;Using the appropriate Personal Protective Equipment (PPE) eg; earplugs;Developing of 1 equipment maintenance culture	0	85 dB over a 24-hour period and 85 dB over a 3-hour period	1	0	1	0	1	6	60	2	2	0		0	0		2	2	1	0	91	1	1	0
2023/02/20 9:49:26 PM PST	23	1	1	4	1	6	4	1	12	6	1	1	1	2	4	4	1	1	0		1	0	1	1	Frequently taking breaks to limit the duration of exposure to loud noise;Using the appropriate Personal Protective Equipment (PPE) eg; earplugs;Developing of 1 equipment maintenance culture	0	85 dB over a 24-hour period and 85 dB over a 3-hour period	1	0	1	0	1	6	60	2	2	0		1	0		2	2	1	0	91	1	1	0
2023/02/20 10:07:19 PM PST	33	1	1	3	2	1	1	1	10	6	1	1	1	2	4	4	1	1	1	Workshop	1	0	1	1	Frequently taking breaks to limit the duration of exposure to loud noise;Using the appropriate Personal Protective Equipment (PPE) eg; earplugs;Developing of 1 equipment maintenance culture	0	85 dB over a 24-hour period and 85 dB over a 3-hour period	1	0	1	0	1	6	60	2										0	86
2023/02/20 10:27:39 PM PST	31	1	1	3	2	1	1	1	12	6	1	1	1	2	4	4	1	1	1	Workshop	1	0	1	1	Frequently taking breaks to limit the duration of exposure to loud noise;Using the appropriate Personal Protective Equipment (PPE) eg; earplugs;Developing of 1 equipment maintenance culture	0	85 dB over a 24-hour period and 85 dB over a 3-hour period	1	0	1	0	1	6	60	2	2	0		0	0		1	1	1	0	87	0	0	0
2023/02/20 10:31:18 PM PST	31	1	1	3	2	1	1	1	12	6	1	1	1	2	4	4	1	1	1	Workshop	1	0	1	1	Frequently taking breaks to limit the duration of exposure to loud noise;Using the appropriate Personal Protective Equipment (PPE) eg; earplugs;Developing of 1 equipment maintenance culture	0	85 dB over a 24-hour period and 85 dB over a 3-hour period	1	0	1	0	1	6	60	2										0	85.4
2023/02/20 10:42:36 PM PST	33	1	1	3	2	1	1	1	10	5	1	1	1	1	3	3	1	1	1	Workshop	1	0	1	1	Frequently taking breaks to limit the duration of exposure to loud noise;Using the appropriate Personal Protective Equipment (PPE) eg; earplugs;Developing of 1 equipment maintenance culture	0	85 dB over a 24-hour period and 85 dB over a 3-hour period	1	0	1	0	1	6	60	2										1	81
2023/02/20 10:44:13 PM PST	33	1	1	3	2	1	1	1	10	5	1	1	1	1	3	3	1	1	1	Workshop	1	0	1	1	Frequently taking breaks to limit the duration of exposure to loud noise;Using the appropriate Personal Protective Equipment (PPE) eg; earplugs;Developing of 1 equipment maintenance culture	0	85 dB over a 24-hour period and 85 dB over a 3-hour period	1	0	1	0	1	6	60	2										1	81
2023/02/20 10:47:57 PM PST	33	1	1	3	2	1	1	1	10	5	1	1	1	2	3	3	1	1	0		1	0	1	1	Frequently taking breaks to limit the duration of exposure to loud noise;Using the appropriate Personal Protective Equipment (PPE) eg; earplugs;Developing of 1 equipment maintenance culture	0	85 dB over a 24-hour period and 85 dB over a 3-hour period	1	0	1	0	1	6	60	2	2	0		0	0		1	1	1	1	79.8	0	0	0
2023/02/20 10:51:26 PM PST	34	1	1	3	2	1	1	1	10	5	1	1	1	2	3	3	1	1	1	Workshop	1	0	1	1	Frequently taking breaks to limit the duration of exposure to loud noise;Using the appropriate Personal Protective Equipment (PPE) eg; earplugs;Developing of 1 equipment maintenance culture	0	85 dB over a 24-hour period and 85 dB over a 3-hour period	1	0	1	0	1	6	60	2										1	80
2023/02/20 11:07:51 PM PST	32	1	1	4	1	4	4	1	10	6	1	1	1	2	4	4	1	1	1	Workshop	1	1	1	1	Frequently taking breaks to limit the duration of exposure to loud noise;Using the appropriate Personal Protective Equipment (PPE) eg; earplugs;Developing of 1 equipment maintenance culture	0	85 dB over a 24-hour period and 85 dB over a 3-hour period	1	1	1	1	1	9	90	1										1	81
2023/02/20 11:10:08 PM PST	42	1	1	4	2	12	5	1	12	6	1	1	1	2	4	4	1	1	1	Workshop	1	0	1	1	Frequently taking breaks to limit the duration of exposure to loud noise;Using the appropriate Personal Protective Equipment (PPE) eg; earplugs;Developing of 1 equipment maintenance culture	0	85 dB over a 24-hour period and 85 dB over a 3-hour period	1	0	1	0	1	6	60	2	2	0		0	0		2	2	1	0	91.7	1	1	1
2023/02/20 11:30:42 PM PST	45	1	1	4	2	10	4	1	10	6	1	1	1	2	4	4	1	1	1	Workshop	1	0	1	1	Frequently taking breaks to limit the duration of exposure to loud noise;Using the appropriate Personal Protective Equipment (PPE) eg; earplugs;Developing of 1 equipment maintenance culture	0	85 dB over a 24-hour period and 85 dB over a 3-hour period	1	1	1	1	1	8	80	1	2	0		0	0		2	2	1	0	88	1	1	1
2023/02/20 11:46:26 PM PST	44	1	1	4	2	9	5	1	12	6	1	1	1	2	4	4	1	1	1	Workshop	1	0	1	1	Frequently taking breaks to limit the duration of exposure to loud noise;Using the appropriate Personal Protective Equipment (PPE) eg; earplugs;Developing of 1 equipment maintenance culture	0	85 dB over a 24-hour period and 85 dB over a 3-hour period	1	0	1	0	1	6	60	2	2	0		0	0		2	2	1	0	87	1	1	0
2023/02/20 11:52:21 PM PST	43	1	1	4	1	10	3	1	12	6	1	1	1	2	4	4	1	1	1	Workshop	1	0	1	1	Frequently taking breaks to limit the duration of exposure to loud noise;Using the appropriate Personal Protective Equipment (PPE) eg; earplugs;Developing of 1 equipment maintenance culture	0	85 dB over a 24-hour period and 85 dB over a 3-hour period	1	0	1	0	1	6	60	2	2	0		0	0		2	2	1	0	86.5	1	1	0
2023/02/20 11:55:22 PM PST	45	1	1	4	2	13	1	1	12	6	1	1	1	2	4	4	1	1	1	Workshop	1	1	1	1	Frequently taking breaks to limit the duration of exposure to loud noise;Using the appropriate Personal Protective Equipment (PPE) eg; earplugs;Developing of 1 equipment maintenance culture	0	85 dB over a 24-hour period and 85 dB over a 3-hour period	1	1	1	1	1	9	90	1	2	0		0	0		2	2	1	0	85.2	1	1	0
2023/02/20 11:57:43 PM PST	33	2	1	4	2	5	4	1	10	6	1	1	1	2	4	4	1	1	1	Workshop	1	1	1	1	Frequently taking breaks to limit the duration of exposure to loud noise;Using the appropriate Personal Protective Equipment (PPE) eg; earplugs;Developing of 1 equipment maintenance culture	0	85 dB over a 24-hour period and 85 dB over a 3-hour period	1	1	1	1	1	9	90	1	2	0		0	0		2	2	1	0	87	1	0	0
2023/02/21 12:02:52 AM PST	27	1	1	4	1	3	4	1	10	5	1	1	1	2	4	4	1	1	1	Workshop	1	0	1	1	Frequently taking breaks to limit the duration of exposure to loud noise;Using the appropriate Personal Protective Equipment (PPE) eg; earplugs;Developing of 1 equipment maintenance culture	0	85 dB over a 24-hour period and 85 dB over a 3-hour period	1	1	1	1	1	8	80	1										0	86
2023/02/21 12:09:07 AM PST	29	2	1	4	2	5	5	1	12	6	1	1	1	2	4	4	1	1	1	Workshop	1	0	1	1	Frequently taking breaks to limit the duration of exposure to loud noise;Using the appropriate Personal Protective Equipment (PPE) eg; earplugs;Developing of 1 equipment maintenance culture	0	85 dB over a 24-hour period and 85 dB over a 3-hour period	1	0	1	0	1	6	60	2	2	0		0	0		2	2	1	0	89	0	0	0
2023/02/21 12:40:13 AM PST	23	1	1	4	1	6	4	1	12	6	1	1	1	2	4	4	1	1	0		1	0	1	1	Frequently taking breaks to limit the duration of exposure to loud noise;Using the appropriate Personal Protective Equipment (PPE) eg; earplugs;Developing of 1 equipment maintenance culture	0	85 dB over a 24-hour period and 85 dB over a 3-hour period	1	0	1	0	1	6	60	2	2	0		0	0		2	2	1	0	91	0	1	0
2023/02/21 12:42:12 AM PST	23	1	1	4	1	6	4	1	12	6	1	1	1	1	4	4	1	1	0		1	0	1	1	Frequently taking breaks to limit the duration of exposure to loud noise;Using the appropriate Personal Protective Equipment (PPE) eg; earplugs;Developing of 1 equipment maintenance culture	0	85 dB over a 24-hour period and 85 dB over a 3-hour period	1	0	1	0	1	6	60	2	2	0		0	0		2	2	1	0	91	1	1	0
2023/02/21 5:02:09 AM PST	28	1	1	1	2	3	5	1	12	6	1	1	1	2	4	4	1	1	1	Workshop	1	0	1	1	Frequently taking breaks to limit the duration of exposure to loud noise;Using the appropriate Personal Protective Equipment (PPE) eg; earplugs;Developing of 1 equipment maintenance culture	0	85 dB over a 24-hour period and 85 dB over a 3-hour period	1	0	1	0	1	6	60	2										0	85
2023/02/21 5:10:47 AM PST	37	1	1	1	2	7	5	1	10	6	1	1	1	2	4	4	1	1	1	Workshop	1	0	1	1	Frequently taking breaks to limit the duration of exposure to loud noise;Using the appropriate Personal Protective Equipment (PPE) eg; earplugs;Developing of 1 equipment maintenance culture	0	85 dB over a 24-hour period and 85 dB over a 3-hour period	1	0	1	0	1	6	60	2	2	0		0	0		2	2	1	0	87	1	1	0
2023/02/21 5:14:05 AM PST	31	1	1	2	2	5	5	1	12	6	1	1	1	2	4	4	1	1	1	Workshop	1	0	1	1	Frequently taking breaks to limit the duration of exposure to loud noise;Using the appropriate Personal Protective Equipment (PPE) eg; earplugs;Developing of 1 equipment maintenance culture	0	85 dB over a 24-hour period and 85 dB over a 3-hour period	1	0	1	0	1	6	60	2	2	0		0	0		1	1	1	1	83	0	0	0
2023/02/21 5:19:25 AM PST	39	1	1	1	1	8	5	1	12	6	1	1	1	2	4	4	2		1	Workshop	1	0	1	1	Frequently taking breaks to limit the duration of exposure to loud noise;Using the appropriate Personal Protective Equipment (PPE) eg; earplugs;Developing of 1 equipment maintenance culture	0	85 dB over a 24-hour period and 85 dB over a 3-hour period	1	0	1	0	1	6	60	2	2	0		0	0		2	2	1	0	86.1	1	1	0
2023/02/21 5:25:20 AM PST	43	1	1	1	2	7	5	1	12	6	1	1	1	2	4	4	1	1	1	Workshop	1	0	1	1	Frequently taking breaks to limit the duration of exposure to loud noise;Using the appropriate Personal Protective Equipment (PPE) eg; earplugs;Developing of 1 equipment maintenance culture	0	85 dB over a 24-hour period and 85 dB over a 3-hour period	1	0	1	0	1	6	60	2	2	0		0	0		2	2	1	0	91	1	1	0
2023/02/21 1:03:49 PM PST	43	1	1	1	2	7	5	1	12	6	1	1	1	2	4	4	1	1	1	Workshop	1	0	1	1	Frequently taking breaks to limit the duration of exposure to loud noise;Using the appropriate Personal Protective Equipment (PPE) eg; earplugs;Developing of 1 equipment maintenance culture	1	70 dB over a 24-hour period and 85 dB over a 1-hour period	1	0	1	0	1	7	70	1										0	87
2023/02/21 1:14:56 PM PST	37	1	1	2	1	5	5	1	12	6	1	1	1	2	4	4	1	1	1	Workshop	1	0	1	1	Frequently taking breaks to limit the duration of exposure to loud noise;Using the appropriate Personal Protective Equipment (PPE) eg; earplugs;Developing of 1 equipment maintenance culture	0	60 dB over a 24-hour period and 85 dB over a 2-hour period	1	0	1	0	1	6	60	2	2	0		0	0		2	2	1	0	89	1	1	1
2023/02/21 1:20:49 PM PST	45	1	1	1	2	13	5	1	12	6	1	1	1	2	4	4	1	1	1	Workshop	1	0	1	1	Frequently taking breaks to limit the duration of exposure to loud noise;Using the appropriate Personal Protective Equipment (PPE) eg; earplugs;Developing of 1 equipment maintenance culture	0	60 dB over a 24-hour period and 85 dB over a 2-hour period	1	0	1	0	1	6	60	2	2	0		0	0		2	2	1	0	88	1	1	1
2023/02/21 1:24:26 PM PST	44	1	1	1	2	2	1	1	10	6	1	1	1	1	4	4	1	1	1	Workshop	1	0	1	1	Frequently taking breaks to limit the duration of exposure to loud noise;Using the appropriate Personal Protective Equipment (PPE) eg; earplugs;Developing of 1 equipment maintenance culture	0	60 dB over a 24-hour period and 85 dB over a 2-hour period	1	1	1	1	1	8	80	1	2	0		0	0		1	1	1	0	85	0	0	1
2023/02/21 1:26:53 PM PST	35	1	1	2	2	3	1	1	10	6	1	1	1	1	3	3	1	1	1	Workshop	1	0	1	1	Frequently taking breaks to limit the duration of exposure to loud noise;Using the appropriate Personal Protective Equipment (PPE) eg; earplugs;Developing of 1 equipment maintenance culture	1	70 dB over a 24-hour period and 85 dB over a 1-hour period	1	0	1	0	1	7	70	1										1	82
2023/02/21 1:30:21 PM PST	35	1	1	1	1	3	1	1	10	6	1	1	1	1	2	2	1	2	1	Workshop	1	0	1	1	Frequently taking breaks to limit the duration of exposure to loud noise;Using the appropriate Personal Protective Equipment (PPE) eg; earplugs;Developing of 1 equipment maintenance culture	1	70 dB over a 24-hour period and 85 dB over a 1-hour period	1	0	1	0	1	7	70	1										1	79
2023/02/21 1:33:18 PM PST	26	2	1	3	1	1	1	1	10	6	1	1	1	1	2	2	1	2	1	Workshop	1	1	1	1	Frequently taking breaks to limit the duration of exposure to loud noise;Using the appropriate Personal Protective Equipment (PPE) eg; earplugs;Developing of 1 equipment maintenance culture	0	60 dB over a 24-hour period and 85 dB over a 2-hour period	1	1	1	1	1	9	90	1										1	77
2023/02/21 1:37:38 PM PST	37	1	1	1	2	5	5	1	12	6	1	1	1	2	4	4	1	1	1	Workshop	1	1	1	1	Frequently taking breaks to limit the duration of exposure to loud noise;Using the appropriate Personal Protective Equipment (PPE) eg; earplugs;Developing of 1 equipment maintenance culture	0	85 dB over a 24-hour period and 85 dB over a 3-hour period	1	0	1	1	1	8	80	1	2	0		0	0		2	2	1	0	90.8	1	1	1
2023/02/21 1:42:15 PM PST	41	1	1	1	2	4	5	1	12	6	1	1	1	1	4	4	1	1	1	Workshop	1	1	1	1	Frequently taking breaks to limit the duration of exposure to loud noise;Using the appropriate Personal Protective Equipment (PPE) eg; earplugs;Developing of 1 equipment maintenance culture	1	70 dB over a 24-hour period and 85 dB over a 1-hour period	1	1	1	1	1	10	100	1	2	0		0	0		2	2	1	0	93	1	1	0
2023/02/21 1:45:01 PM PST	38	1	1	2	2	1	1	1	10	5	1	1	1	2	3	3	1	1	1	Workshop	1	1	1	1	Frequently taking breaks to limit the duration of exposure to loud noise;Using the appropriate Personal Protective Equipment (PPE) eg; earplugs;Developing of 1 equipment maintenance culture	0	85 dB over a 24-hour period and 85 dB over a 3-hour period	1	1	1	1	1	9	90	1	2	0		0	0		2	2	1	0	89.1	1	1	0
2023/02/21 1:47:21 PM PST	41	1	1	2	2	1	1	1	10	6	1	1	1	2	2	2	1	2	1	Workshop	1	1	1	1	Frequently taking breaks to limit the duration of exposure to loud noise;Using the appropriate Personal Protective Equipment (PPE) eg; earplugs;Developing of 1 equipment maintenance culture	0	85 dB over a 24-hour period and 85 dB over a 3-hour period	1	1	1	1	1	9	90	1	2	0		0	0		2	2	1	0	92	1	1	0
2023/02/21 1:53:35 PM PST	39	2	1	4	2	5	1	1	10	5	1	1	1	2	4	4	1	1	1	Workshop	1	1	1	1	Frequently taking breaks to limit the duration of exposure to loud noise;Using the appropriate Personal Protective Equipment (PPE) eg; earplugs;Developing of 1 equipment maintenance culture	1	70 dB over a 24-hour period and 85 dB over a 1-hour period	1	1	1	1	1	10	100	1										0	86.9
2023/02/21 1:58:08 PM PST	37	1	1	1	2	1	1	1	12	6	1	1	1	2	3	3	1	1	1	Workshop	1	1	1	1	Frequently taking breaks to limit the duration of exposure to loud noise;Using the appropriate Personal Protective Equipment (PPE) eg; earplugs;Developing of 1 equipment maintenance culture	0	60 dB over a 24-hour period and 85 dB over a 2-hour period	1	1	1	1	1	9	90	1	2	0		0	0		1	1	1	1	83	0	0	0
2023/02/21 10:22:40 PM PST	31	1	1	1	2	2	1	1	10	5	1	1	1	2	3	3	1	1	1	Workshop	1	0	1	1	Frequently taking breaks to limit the duration of exposure to loud noise;Using the appropriate Personal Protective Equipment (PPE) eg; earplugs;Developing of 1 equipment maintenance culture	0	60 dB over a 24-hour period and 85 dB over a 2-hour period	1	0	1	0	1	6	60	2	2	0		0	0		1	1	1	1	78	0	0	0
2023/02/21 10:37:32 PM PST	35	1	1	1	2	3	5	1	12	6	1	1	1	2	4	4	1	1	1	Workshop	1	0	1	1	Frequently taking breaks to limit the duration of exposure to loud noise;Using the appropriate Personal Protective Equipment (PPE) eg; earplugs;Developing of 1 equipment maintenance culture	0	85 dB over a 24-hour period and 85 dB over a 3-hour period	1	1	1	1	1	8	80	1	2	0		0	0		2	2	1	0	89.7	1	1	0
2023/02/21 10:45:05 PM PST	47	1	1	1	1	6	5	1	12	7	1	1	1	2	4	4	1	1	1	Workshop	1	0	1	1	Frequently taking breaks to limit the duration of exposure to loud noise;Using the appropriate Personal Protective Equipment (PPE) eg; earplugs;Developing of 1 equipment maintenance culture	0	85 dB over a 24-hour period and 85 dB over a 3-hour period	1	1	1	1	1	8	80	1	2	0		0	0		2	2	1	0	90.8	1	1	1
2023/02/21 10:49:33 PM PST	43	1	1	1	1	12	5	1	12	7	1	1	1	2	4	4	1	1	1	Workshop	1	0	1	1	Frequently taking breaks to limit the duration of exposure to loud noise;Using the appropriate Personal Protective Equipment (PPE) eg; earplugs;Developing of 1 equipment maintenance culture	0	85 dB over a 24-hour period and 85 dB over a 3-hour period	1	1	1	1	1	8	80	1	2	0		0	0		2	2	1	0	89	1	1	1
2023/02/21 10:54:59 PM PST	39	1	1	2	1	7	5	1	12	7	1	1	1	1	4	4	1	1	0		1	1	1	1	Frequently taking breaks to limit the duration of exposure to loud noise;Using the appropriate Personal Protective Equipment (PPE) eg; earplugs;Developing of 1 equipment maintenance culture	0	85 dB over a 24-hour period and 85 dB over a 3-hour period	1	0	1	0	1	7	70	1	2	0		0	0		1	1	1	0	88	0	0	0
2023/02/21 11:45:15 PM PST	37	1	1	3	2	3	3	1	12	6	1	1	1	1	3	3	1	1	1	Workshop	1	1	1	1	Frequently taking breaks to limit the duration of exposure to loud noise;Using the appropriate Personal Protective Equipment (PPE) eg; earplugs;Developing of 1 equipment maintenance culture	1	70 dB over a 24-hour period and 85 dB over a 1-hour period	1	1	1	1	1	10	100	1										1	77
2023/02/22 12:04:30 AM PST	32	1	1	2	2	2	5	1	12	6	1	1	1	2	4	4	1	1	1	Workshop	1	1	1	1	Frequently taking breaks to limit the duration of exposure to loud noise;Using the appropriate Personal Protective Equipment (PPE) eg; earplugs;Developing of 1 equipment maintenance culture	0	85 dB over a 24-hour period and 85 dB over a 3-hour period	1	1	1	1	1	9	90	1	2	0		0	0		1	1	1	0	88	1	0	0
2023/02/22 12:10:12 AM PST	44	1	1	1	2	10	5	1	12	6	1	1	1	1	4	4	1	1	1	Workshop	1	0	1	1	Frequently taking breaks to limit the duration of exposure to loud noise;Using the appropriate Personal Protective Equipment (PPE) eg; earplugs;Developing of 1 equipment maintenance culture	0	85 dB over a 24-hour period and 85 dB over a 3-hour period	1	0	1	0	1	6	60	2	1	0		1	0		2	2	1	0	91	1	1	1
2023/02/22 12:16:15 AM PST	45	1	1	2	2	4	4	1	12	6	1	1	1	1	4	4	1	1	1	Workshop	1	0	1	1	Frequently taking breaks to limit the duration of exposure to loud noise;Using the appropriate Personal Protective Equipment (PPE) eg; earplugs;Developing of 1 equipment maintenance culture	0	85 dB over a 24-hour period and 85 dB over a 3-hour period	1	0	1	0	1	6	60	2	1	0		1	0		2	2	1	0	91	1	1	0
2023/02/22 12:22:41 AM PST	33	1	1	1	1	5	5	1	12	6	1	1	1	1	4	4	1	1	1	Workshop	1	1	1	1	Frequently taking breaks to limit the duration of exposure to loud noise;Using the appropriate Personal Protective Equipment (PPE) eg; earplugs;Developing of 1 equipment maintenance culture	0	60 dB over a 24-hour period and 85 dB over a 2-hour period	1	1	1	1	1	9	90	1	2	0		0	0		2	2	1	0	92	1	1	0
2023/02/22 12:25:21 AM PST	35	1	1	1	2	2	1	1	10	5	1	1	1	2	4	4	1	1	1	Workshop	1	0	1	1	Frequently taking breaks to limit the duration of exposure to loud noise;Using the appropriate Personal Protective Equipment (PPE) eg; earplugs;Developing of 1 equipment maintenance culture	1	70 dB over a 24-hour period and 85 dB over a 1-hour period	1	0	1	0	1	7	70	1	2	0		0	0		2	2	1	0	91	1	1	0
2023/02/22 1:10:19 AM PST	41	1	1	3	2	10	5	1	12	7	1	1	1	1	4	4	1	1	1	Workshop	1	0	1	1	Frequently taking breaks to limit the duration of exposure to loud noise;Using the appropriate Personal Protective Equipment (PPE) eg; earplugs;Developing of 1 equipment maintenance culture	0	85 dB over a 24-hour period and 85 dB over a 3-hour period	1	0	1	0	1	6	60	2	2	0		0	0		3	3	1	0	93	1	1	1
2023/02/22 1:14:12 AM PST	31	1	2	2	1	4	5	1	12	7	1	1	1	2	4	4	1	1	1	Workshop	1	0	1	1	Frequently taking breaks to limit the duration of exposure to loud noise;Using the appropriate Personal Protective Equipment (PPE) eg; earplugs;Developing of 1 equipment maintenance culture	0	85 dB over a 24-hour period and 85 dB over a 3-hour period	1	1	1	1	1	8	80	1										0	87
2023/02/22 1:57:58 AM PST	37	1	1	1	2	4	5	1	12	7	1	1	1	2	4	4	1	1	1	Workshop	1	0	1	1	Frequently taking breaks to limit the duration of exposure to loud noise;Using the appropriate Personal Protective Equipment (PPE) eg; earplugs;Developing of 1 equipment maintenance culture	0	85 dB over a 24-hour period and 85 dB over a 3-hour period	1	1	1	0	1	7	70	1	2	0		0	0		2	2	1	0	89.5	1	1	0
2023/02/22 2:07:42 AM PST	36	1	1	2	2	6	5	1	12	7	1	1	1	2	4	4	1	1	1	Workshop	1	0	1	1	Frequently taking breaks to limit the duration of exposure to loud noise;Using the appropriate Personal Protective Equipment (PPE) eg; earplugs;Developing of 1 equipment maintenance culture	0	85 dB over a 24-hour period and 85 dB over a 3-hour period	1	0	1	0	1	6	60	2	2	0		0	0		2	2	1	0	91	1	1	0
2023/02/22 2:17:26 AM PST	33	1	1	1	2	3	5	1	8	6	1	1	1	2	2	4	1	1	1	Workshop	1	0	1	1	Frequently taking breaks to limit the duration of exposure to loud noise;Using the appropriate Personal Protective Equipment (PPE) eg; earplugs;Developing of 1 equipment maintenance culture	0	85 dB over a 24-hour period and 85 dB over a 3-hour period	1	0	1	0	1	6	60	2	2	0		0	0		2	2	1	0	92	1	0	0
2023/02/22 2:43:41 AM PST	31	1	1	3	2	12	5	1	12	7	1	1	1	2	4	4	1	1	1	Workshop	1	1	1	1	Frequently taking breaks to limit the duration of exposure to loud noise;Using the appropriate Personal Protective Equipment (PPE) eg; earplugs;Developing of 1 equipment maintenance culture	0	85 dB over a 24-hour period and 85 dB over a 3-hour period	1	1	1	1	1	9	90	1	2	0		0	0		2	2	1	0	89	1	1	0
2023/02/22 2:50:24 AM PST	28	1	1	3	1	1	1	1	10	6	1	1	1	1	2	2	1	2	1	Workshop	1	1	1	1	Frequently taking breaks to limit the duration of exposure to loud noise;Using the appropriate Personal Protective Equipment (PPE) eg; earplugs;Developing of 1 equipment maintenance culture	0	85 dB over a 24-hour period and 85 dB over a 3-hour period	1	1	1	1	1	9	90	1	2	0		0	0		2	2	1	1	61	0	0	0
2023/02/22 2:54:26 AM PST	34	1	1	1	2	7	1	1	12	6	1	1	1	2	3	3	1	1	1	Workshop	1	1	1	1	Frequently taking breaks to limit the duration of exposure to loud noise;Using the appropriate Personal Protective Equipment (PPE) eg; earplugs;Developing of 1 equipment maintenance culture	0	85 dB over a 24-hour period and 85 dB over a 3-hour period	1	1	1	1	1	9	90	1	2	0		0	0		2	2	1	1	81	0	0	0
2023/02/22 3:01:57 AM PST	37	1	1	1	2	5	5	1	12	6	1	1	1	2	4	4	1	1	1	Workshop	1	0	1	1	Frequently taking breaks to limit the duration of exposure to loud noise;Using the appropriate Personal Protective Equipment (PPE) eg; earplugs;Developing of 1 equipment maintenance culture	0	85 dB over a 24-hour period and 85 dB over a 3-hour period	1	0	1	0	1	6	60	2	2	0		0	0		2	2	1	0	91	1	1	0
2023/02/22 3:05:46 AM PST	30	2	2	4	2	3	1	1	10	5	1	1	1	2	4	4	1	1	1	Workshop	1	0	1	1	Frequently taking breaks to limit the duration of exposure to loud noise;Using the appropriate Personal Protective Equipment (PPE) eg; earplugs;Developing of 1 equipment maintenance culture	0	85 dB over a 24-hour period and 85 dB over a 3-hour period	1	0	1	0	1	6	60	2										1	77
2023/02/22 3:13:43 AM PST	36	1	1	1	2	1	1	1	10	6	1	1	1	2	4	4	1	1	1	Workshop	1	1	1	1	Frequently taking breaks to limit the duration of exposure to loud noise;Using the appropriate Personal Protective Equipment (PPE) eg; earplugs;Developing of 1 equipment maintenance culture	0	85 dB over a 24-hour period and 85 dB over a 3-hour period	1	0	1	0	1	7	70	1										0	85
2023/02/22 6:48:25 AM PST	33	1	1	1	2	3	5	1	12	7	1	1	1	2	4	4	1	1	1	Workshop	1	1	1	1	Frequently taking breaks to limit the duration of exposure to loud noise;Using the appropriate Personal Protective Equipment (PPE) eg; earplugs;Developing of 1 equipment maintenance culture	0	85 dB over a 24-hour period and 85 dB over a 3-hour period	1	0	1	0	1	7	70	1	2	0		0	0		2	2	1	0	89	1	1	1
2023/02/22 7:10:09 AM PST	29	1	2	1	1	1	1	1	10	5	1	1	1	2	4	4	1	1	1	Workshop	1	1	1	1	Frequently taking breaks to limit the duration of exposure to loud noise;Using the appropriate Personal Protective Equipment (PPE) eg; earplugs;Developing of 1 equipment maintenance culture	0	85 dB over a 24-hour period and 85 dB over a 3-hour period	1	1	1	1	1	9	90	1										1	79
2023/02/22 7:19:09 AM PST	29	1	1	1	2	1	1	1	10	5	1	1	1	2	2	2	1	2	1	Workshop	1	1	1	1	Frequently taking breaks to limit the duration of exposure to loud noise;Using the appropriate Personal Protective Equipment (PPE) eg; earplugs;Developing of 1 equipment maintenance culture	0	85 dB over a 24-hour period and 85 dB over a 3-hour period	1	1	1	1	1	9	90	1										1	77
2023/02/22 7:22:57 AM PST	31	1	1	2	2	1	1	1	10	5	1	1	1	2	2	2	1	2	1	Workshop	1	1	1	1	Frequently taking breaks to limit the duration of exposure to loud noise;Using the appropriate Personal Protective Equipment (PPE) eg; earplugs;Developing of 1 equipment maintenance culture	0	85 dB over a 24-hour period and 85 dB over a 3-hour period	1	0	1	0	1	7	70	1										1	75
2023/02/22 7:25:21 AM PST	44	1	1	2	2	7	5	1	12	6	1	1	1	1	4	4	1	1	1	Workshop	1	0	1	1	Frequently taking breaks to limit the duration of exposure to loud noise;Using the appropriate Personal Protective Equipment (PPE) eg; earplugs;Developing of 1 equipment maintenance culture	0	85 dB over a 24-hour period and 85 dB over a 3-hour period	1	0	1	0	1	6	60	2	1	0		1	0		2	2	1	0	90	1	1	0
2023/02/22 7:28:08 AM PST	45	1	1	3	2	11	4	2	12	6	1	1	1	1	4	4	1	1	1	Workshop	1	0	1	1	Frequently taking breaks to limit the duration of exposure to loud noise;Using the appropriate Personal Protective Equipment (PPE) eg; earplugs;Developing of 1 equipment maintenance culture	0	85 dB over a 24-hour period and 85 dB over a 3-hour period	1	0	1	0	1	6	60	2	1	0		1	0		2	2	0	0	89	0	1	0
2023/02/22 7:32:14 AM PST	35	1	1	3	1	6	5	2	12	6	1	1	1	1	4	4	1	1	1	Workshop	1	0	1	1	Frequently taking breaks to limit the duration of exposure to loud noise;Using the appropriate Personal Protective Equipment (PPE) eg; earplugs;Developing of 1 equipment maintenance culture	0	85 dB over a 24-hour period and 85 dB over a 3-hour period	1	0	1	0	1	6	60	2	1	0		0	0		2	1	0	1	80	0	1	0
2023/02/22 7:38:20 AM PST	40	1	2	2	2	9	5	1	12	6	1	1	1	1	3	3	1	1	1	Television	1	1	1	1	Frequently taking breaks to limit the duration of exposure to loud noise;Using the appropriate Personal Protective Equipment (PPE) eg; earplugs;Developing of 1 equipment maintenance culture	0	85 dB over a 24-hour period and 85 dB over a 3-hour period	1	0	1	0	1	7	70	1	2	0		1	1	0	2	1	1	0	90	1	1	0
2023/02/22 7:43:42 AM PST	31	1	2	1	2	1	5	1	10	6	1	1	1	1	4	4	1	1	1	Workshop	1	1	1	1	Frequently taking breaks to limit the duration of exposure to loud noise;Using the appropriate Personal Protective Equipment (PPE) eg; earplugs;Developing of 1 equipment maintenance culture	0	85 dB over a 24-hour period and 85 dB over a 3-hour period	1	1	1	1	1	9	90	1	2	0		0	0		2	2	1	0	92	1	0	0
2023/02/22 7:45:46 AM PST	35	2	2	3	2	5	2	2	12	5	1	1	1	1	2	2	2		1	Radio	1	0	1	1	Frequently taking breaks to limit the duration of exposure to loud noise;Using the appropriate Personal Protective Equipment (PPE) eg; earplugs;Developing of 1 equipment maintenance culture	0	60 dB over a 24-hour period and 85 dB over a 2-hour period	1	0	1	0	1	6	60	2	2	0		1	1	0	1	1	1	1	80	1	1	0
2023/02/22 7:48:37 AM PST	34	1	1	3	2	3	1	1	10	7	1	1	1	1	2	2	1	2	0		1	0	1	1	Frequently taking breaks to limit the duration of exposure to loud noise;Using the appropriate Personal Protective Equipment (PPE) eg; earplugs;Developing of 1 equipment maintenance culture	0	60 dB over a 24-hour period and 85 dB over a 2-hour period	1	0	0	0	1	5	50	2										1	71
2023/02/22 7:53:06 AM PST	33	1	1	3	1	3	1	1	10	5	1	1	1	1	2	2	1	2	0		1	0	1	1	Frequently taking breaks to limit the duration of exposure to loud noise;Using the appropriate Personal Protective Equipment (PPE) eg; earplugs;Developing of 1 equipment maintenance culture	1	70 dB over a 24-hour period and 85 dB over a 1-hour period	1	0	1	0	1	7	70	1										1	69
2023/02/22 8:00:09 AM PST	30	1	2	3	2	4	4	2	12	6	1	1	1	1	3	3	1	1	1	Radio	1	0	1	1	Frequently taking breaks to limit the duration of exposure to loud noise;Using the appropriate Personal Protective Equipment (PPE) eg; earplugs;Developing of 1 equipment maintenance culture	0	85 dB over a 24-hour period and 85 dB over a 3-hour period	1	0	1	0	1	6	60	2	2	1	Right	1	1	Weekly	1	1	1	0	95	1	1	1
2023/02/22 8:05:28 AM PST	36	2	1	3	1	7	5	1	12	6	1	1	1	1	2	3	1	1	1	Workshop	1	0	1	1	Frequently taking breaks to limit the duration of exposure to loud noise;Using the appropriate Personal Protective Equipment (PPE) eg; earplugs;Developing of 1 equipment maintenance culture	0	85 dB over a 24-hour period and 85 dB over a 3-hour period	1	0	1	0	1	6	60	2	2	0		0	1	0	2	2	0	0	45	0	0	0
2023/02/22 8:08:23 AM PST	33	1	1	3	2	5	2	1	8	5	1	1	1	1	2	2	1	1	1	Radio	1	0	1	1	Frequently taking breaks to limit the duration of exposure to loud noise;Using the appropriate Personal Protective Equipment (PPE) eg; earplugs;Developing of 1 equipment maintenance culture	0	85 dB over a 24-hour period and 85 dB over a 3-hour period	1	0	1	0	1	6	60	2	2	0		1	1	0	2	1	1	0	85	1	0	0
2023/02/22 8:21:34 AM PST	34	1	1	1	2	1	1	1	10	6	1	1	1	2	2	2	1	2	1	Workshop	1	0	1	1	Frequently taking breaks to limit the duration of exposure to loud noise;Using the appropriate Personal Protective Equipment (PPE) eg; earplugs;Developing of 1 equipment maintenance culture	0	60 dB over a 24-hour period and 85 dB over a 2-hour period	1	0	1	0	1	6	60	2										1	71
2023/02/22 8:24:44 AM PST	33	1	1	1	2	3	5	1	12	7	1	1	1	2	4	4	1	1	1	Workshop	1	0	1	1	Frequently taking breaks to limit the duration of exposure to loud noise;Using the appropriate Personal Protective Equipment (PPE) eg; earplugs;Developing of 1 equipment maintenance culture	1	70 dB over a 24-hour period and 85 dB over a 1-hour period	1	0	1	0	1	7	70	1	2	0		0	0		2	2	1	0	93.2	1	1	0
2023/02/22 8:26:45 AM PST	40	1	1	3	2	7	1	1	12	7	1	1	1	1	4	4	1	1	1	Workshop	1	0	1	1	Frequently taking breaks to limit the duration of exposure to loud noise;Using the appropriate Personal Protective Equipment (PPE) eg; earplugs;Developing of 1 equipment maintenance culture	0	85 dB over a 24-hour period and 85 dB over a 3-hour period	1	0	1	0	1	6	60	2	2	0		0	0		2	2	1	0	88	1	1	0
2023/02/22 8:28:38 AM PST	40	1	1	3	2	4	1	1	12	7	1	1	1	2	4	4	1	1	1	Workshop	1	0	1	1	Frequently taking breaks to limit the duration of exposure to loud noise;Using the appropriate Personal Protective Equipment (PPE) eg; earplugs;Developing of 1 equipment maintenance culture	0	85 dB over a 24-hour period and 85 dB over a 3-hour period	1	0	1	0	1	6	60	2	2	0		0	0		2	2	1	0	88	1	1	0
2023/02/22 8:32:45 AM PST	33	1	1	3	1	12	5	1	12	7	1	1	1	2	4	4	1	1	1	Workshop	1	0	1	1	Frequently taking breaks to limit the duration of exposure to loud noise;Using the appropriate Personal Protective Equipment (PPE) eg; earplugs;Developing of 1 equipment maintenance culture	0	60 dB over a 24-hour period and 85 dB over a 2-hour period	1	0	1	0	1	6	60	2	2	0		0	0		2	2	1	0	93	1	1	0
2023/02/22 8:35:33 AM PST	36	1	1	1	2	1	1	1	10	5	1	1	1	2	3	3	1	1	1	Workshop	1	0	1	1	Frequently taking breaks to limit the duration of exposure to loud noise;Using the appropriate Personal Protective Equipment (PPE) eg; earplugs;Developing of 1 equipment maintenance culture	0	85 dB over a 24-hour period and 85 dB over a 3-hour period	1	0	1	0	1	6	60	2										1	77
2023/02/22 8:50:30 AM PST	33	1	1	1	2	1	1	1	10	5	1	1	1	2	2	2	1	1	1	Workshop	1	0	1	1	Frequently taking breaks to limit the duration of exposure to loud noise;Using the appropriate Personal Protective Equipment (PPE) eg; earplugs;Developing of 1 equipment maintenance culture	0	60 dB over a 24-hour period and 85 dB over a 2-hour period	1	0	1	0	1	6	60	2	2	0		0	0		1	1	1	1	77	0	0	0
2023/02/22 9:00:14 AM PST	44	1	1	3	2	12	5	1	12	7	1	1	1	2	4	4	1	1	1	Workshop	1	1	1	1	Frequently taking breaks to limit the duration of exposure to loud noise;Using the appropriate Personal Protective Equipment (PPE) eg; earplugs;Developing of 1 equipment maintenance culture	0	85 dB over a 24-hour period and 85 dB over a 3-hour period	1	1	1	1	1	9	90	1	2	0		0	0		2	2	1	0	91.3	1	1	1
2023/02/22 9:26:12 AM PST	34	1	1	1	2	1	1	1	10	6	1	1	1	2	3	3	1	2	1	Workshop	1	0	1	1	Frequently taking breaks to limit the duration of exposure to loud noise;Using the appropriate Personal Protective Equipment (PPE) eg; earplugs;Developing of 1 equipment maintenance culture	0	85 dB over a 24-hour period and 85 dB over a 3-hour period	1	0	1	0	1	6	60	2										1	71
2023/02/22 12:19:03 PM PST	29	2	1	1	2	3	1	1	10	5	1	1	1	2	2	2	1	2	1	Workshop	1	0	1	1	Frequently taking breaks to limit the duration of exposure to loud noise;Using the appropriate Personal Protective Equipment (PPE) eg; earplugs;Developing of 1 equipment maintenance culture	0	85 dB over a 24-hour period and 85 dB over a 3-hour period	1	0	1	0	1	6	60	2										1	71
2023/02/22 12:28:04 PM PST	37	1	1	3	2	5	1	1	10	5	1	1	1	2	2	2	1	2	1	Workshop	1	1	1	1	Frequently taking breaks to limit the duration of exposure to loud noise;Using the appropriate Personal Protective Equipment (PPE) eg; earplugs;Developing of 1 equipment maintenance culture	0	85 dB over a 24-hour period and 85 dB over a 3-hour period	1	0	1	0	1	7	70	1										1	83
2023/02/22 12:36:58 PM PST	29	1	1	4	2	3	5	1	12	7	1	1	1	2	4	4	1	1	1	Workshop	1	0	1	1	Frequently taking breaks to limit the duration of exposure to loud noise;Using the appropriate Personal Protective Equipment (PPE) eg; earplugs;Developing of 1 equipment maintenance culture	0	85 dB over a 24-hour period and 85 dB over a 3-hour period	1	0	1	0	1	6	60	2	2	0		0	0		2	1	1	0	91.7	1	1	0
2023/02/22 12:41:09 PM PST	29	1	1	4	1	3	5	1	12	6	1	1	1	2	4	4	1	1	1	Workshop	1	0	1	1	Frequently taking breaks to limit the duration of exposure to loud noise;Using the appropriate Personal Protective Equipment (PPE) eg; earplugs;Developing of 1 equipment maintenance culture	0	85 dB over a 24-hour period and 85 dB over a 3-hour period	1	0	1	0	1	6	60	2	2	0		0	1	Weekly	1	2	1	0	93	0	0	0
2023/02/22 12:46:54 PM PST	31	1	1	2	2	1	1	1	12	7	1	1	1	1	4	4	1	1	1	Workshop	1	1	1	1	Frequently taking breaks to limit the duration of exposure to loud noise;Using the appropriate Personal Protective Equipment (PPE) eg; earplugs;Developing of 1 equipment maintenance culture	0	85 dB over a 24-hour period and 85 dB over a 3-hour period	1	1	1	1	1	9	90	1										0	87
2023/02/22 12:52:55 PM PST	43	1	2	4	2	12	5	1	12	7	1	1	1	1	4	4	1	1	1	Workshop	1	1	1	1	Frequently taking breaks to limit the duration of exposure to loud noise;Using the appropriate Personal Protective Equipment (PPE) eg; earplugs;Developing of 1 equipment maintenance culture	0	85 dB over a 24-hour period and 85 dB over a 3-hour period	1	1	1	1	1	9	90	1	2	0		0	0		2	2	1	0	90.8	1	1	1
2023/02/22 2:14:29 PM PST	27	1	1	3	2	2	5	1	12	6	1	1	1	2	4	4	1	1	1	Workshop	1	0	1	1	Frequently taking breaks to limit the duration of exposure to loud noise;Using the appropriate Personal Protective Equipment (PPE) eg; earplugs;Developing of 1 equipment maintenance culture	0	85 dB over a 24-hour period and 85 dB over a 3-hour period	1	1	1	1	1	8	80	1	2	0		0	0		2	2	1	0	90	1	0	0
2023/02/22 2:21:35 PM PST	29	1	1	3	1	1	1	1	12	6	1	1	1	2	4	4	1	1	1	Workshop	1	0	1	1	Frequently taking breaks to limit the duration of exposure to loud noise;Using the appropriate Personal Protective Equipment (PPE) eg; earplugs;Developing of 1 equipment maintenance culture	0	85 dB over a 24-hour period and 85 dB over a 3-hour period	1	0	1	0	1	6	60	2										0	89
2023/02/22 2:26:20 PM PST	33	1	1	1	2	1	1	1	12	6	1	1	1	2	4	4	1	1	1	Workshop	1	0	1	1	Frequently taking breaks to limit the duration of exposure to loud noise;Using the appropriate Personal Protective Equipment (PPE) eg; earplugs;Developing of 1 equipment maintenance culture	0	85 dB over a 24-hour period and 85 dB over a 3-hour period	1	0	1	0	1	6	60	2										0	88
2023/02/22 10:02:54 PM PST	27	1	1	3	1	1	1	1	10	5	1	1	1	2	2	2	1	2	1	Workshop	1	0	1	1	Frequently taking breaks to limit the duration of exposure to loud noise;Using the appropriate Personal Protective Equipment (PPE) eg; earplugs;Developing of 1 equipment maintenance culture	0	85 dB over a 24-hour period and 85 dB over a 3-hour period	1	0	1	0	1	6	60	2										1	70
2023/02/22 10:05:37 PM PST	35	1	1	3	1	4	1	1	12	7	1	1	1	1	3	3	1	1	1	Workshop	1	0	1	1	Frequently taking breaks to limit the duration of exposure to loud noise;Using the appropriate Personal Protective Equipment (PPE) eg; earplugs;Developing of 1 equipment maintenance culture	0	85 dB over a 24-hour period and 85 dB over a 3-hour period	1	0	1	0	1	6	60	2	2	0		0	0		1	1	1	1	81	0	0	0
2023/02/22 10:08:23 PM PST	33	1	2	1	1	1	3	1	12	7	1	1	1	1	4	4	1	1	1	Workshop	1	0	1	1	Frequently taking breaks to limit the duration of exposure to loud noise;Using the appropriate Personal Protective Equipment (PPE) eg; earplugs;Developing of 1 equipment maintenance culture	0	85 dB over a 24-hour period and 85 dB over a 3-hour period	1	0	1	0	1	6	60	2	2	0		0	0		2	2	1	0	92	1	1	0
2023/02/22 10:11:27 PM PST	42	1	1	4	2	2	3	1	12	7	1	1	1	2	4	4	1	1	1	Workshop	1	0	1	1	Frequently taking breaks to limit the duration of exposure to loud noise;Using the appropriate Personal Protective Equipment (PPE) eg; earplugs;Developing of 1 equipment maintenance culture	0	85 dB over a 24-hour period and 85 dB over a 3-hour period	1	0	1	0	1	6	60	2	2	0		0	0		2	2	1	0	91.7	1	1	0
2023/02/22 10:14:21 PM PST	41	1	1	4	1	5	5	1	12	7	1	1	1	2	4	4	1	1	1	Workshop	1	0	1	1	Frequently taking breaks to limit the duration of exposure to loud noise;Using the appropriate Personal Protective Equipment (PPE) eg; earplugs;Developing of 1 equipment maintenance culture	0	85 dB over a 24-hour period and 85 dB over a 3-hour period	1	0	1	0	1	6	60	2	2	0		0	0		2	2	1	0	90.7	1	1	1
2023/02/22 10:16:57 PM PST	33	1	2	3	2	1	1	1	10	5	1	1	1	2	3	3	1	1	1	Workshop	1	1	1	1	Frequently taking breaks to limit the duration of exposure to loud noise;Using the appropriate Personal Protective Equipment (PPE) eg; earplugs;Developing of 1 equipment maintenance culture	0	85 dB over a 24-hour period and 85 dB over a 3-hour period	1	1	1	1	1	9	90	1										1	82
2023/02/22 10:34:06 PM PST	32	1	1	1	1	1	1	1	10	5	1	1	1	2	4	4	1	1	1	Workshop	1	0	1	1	Frequently taking breaks to limit the duration of exposure to loud noise;Using the appropriate Personal Protective Equipment (PPE) eg; earplugs;Developing of 1 equipment maintenance culture	0	85 dB over a 24-hour period and 85 dB over a 3-hour period	1	0	1	0	1	6	60	2	2	0		0	0		2	2	1	0	87	1	0	0
2023/02/22 10:39:17 PM PST	31	1	1	3	1	4	1	1	12	7	1	1	1	2	4	4	1	1	0		1	0	1	1	Frequently taking breaks to limit the duration of exposure to loud noise;Using the appropriate Personal Protective Equipment (PPE) eg; earplugs;Developing of 1 equipment maintenance culture	0	85 dB over a 24-hour period and 85 dB over a 3-hour period	1	0	1	0	1	6	60	2	2	0		0	0		2	2	1	0	87	1	1	0
2023/02/22 10:43:59 PM PST	43	1	1	4	2	10	5	1	12	7	1	1	1	1	4	4	1	1	1	Workshop	1	0	1	1	Frequently taking breaks to limit the duration of exposure to loud noise;Using the appropriate Personal Protective Equipment (PPE) eg; earplugs;Developing of 1 equipment maintenance culture	0	85 dB over a 24-hour period and 85 dB over a 3-hour period	1	0	1	0	1	6	60	2	2	0		0	0		3	3	1	0	93.8	1	1	1
2023/02/22 10:46:30 PM PST	31	1	1	3	1	1	1	1	12	6	1	1	1	2	3	3	1	1	1	Workshop	1	0	1	1	Frequently taking breaks to limit the duration of exposure to loud noise;Using the appropriate Personal Protective Equipment (PPE) eg; earplugs;Developing of 1 equipment maintenance culture	0	85 dB over a 24-hour period and 85 dB over a 3-hour period	1	0	1	0	1	6	60	2	2	0		0	0		2	2	1	0	85.9	1	1	0
2023/02/22 10:50:34 PM PST	29	1	1	4	1	2	5	1	12	6	1	1	1	2	4	4	1	1	1	Workshop	1	0	1	1	Frequently taking breaks to limit the duration of exposure to loud noise;Using the appropriate Personal Protective Equipment (PPE) eg; earplugs;Developing of 1 equipment maintenance culture	0	85 dB over a 24-hour period and 85 dB over a 3-hour period	1	0	1	0	1	6	60	2	2	0		0	0		2	2	1	0	89	0	0	0
2023/02/22 11:44:11 PM PST	32	1	1	3	1	3	1	1	12	7	1	1	1	2	3	3	1	1	1	Workshop	1	0	1	1	Frequently taking breaks to limit the duration of exposure to loud noise;Using the appropriate Personal Protective Equipment (PPE) eg; earplugs;Developing of 1 equipment maintenance culture	0	85 dB over a 24-hour period and 85 dB over a 3-hour period	1	0	1	0	1	6	60	2										1	77
2023/02/22 11:47:11 PM PST	34	1	1	3	2	3	5	1	12	7	1	1	1	2	4	4	1	1	1	Workshop	1	0	1	1	Frequently taking breaks to limit the duration of exposure to loud noise;Using the appropriate Personal Protective Equipment (PPE) eg; earplugs;Developing of 1 equipment maintenance culture	0	85 dB over a 24-hour period and 85 dB over a 3-hour period	1	0	1	0	1	6	60	2	2	0		0	0		2	2	1	0	91	1	1	0
2023/02/22 11:51:35 PM PST	31	1	1	3	2	3	1	1	10	5	1	1	1	1	3	3	1	1	1	Workshop	1	0	1	1	Frequently taking breaks to limit the duration of exposure to loud noise;Using the appropriate Personal Protective Equipment (PPE) eg; earplugs;Developing of 1 equipment maintenance culture	0	85 dB over a 24-hour period and 85 dB over a 3-hour period	1	0	1	0	1	6	60	2										0	85.7
2023/02/22 11:58:09 PM PST	37	1	1	3	1	5	1	1	12	6	1	1	1	2	4	4	1	1	1	Workshop	1	0	1	1	Frequently taking breaks to limit the duration of exposure to loud noise;Using the appropriate Personal Protective Equipment (PPE) eg; earplugs;Developing of 1 equipment maintenance culture	0	85 dB over a 24-hour period and 85 dB over a 3-hour period	1	0	1	0	1	6	60	2	1	0		1	0		2	2	1	0	88	0	0	0
2023/02/23 12:31:09 AM PST	33	1	1	3	1	2	1	1	12	6	1	1	1	2	4	4	1	1	1	Workshop	1	0	1	1	Frequently taking breaks to limit the duration of exposure to loud noise;Using the appropriate Personal Protective Equipment (PPE) eg; earplugs;Developing of 1 equipment maintenance culture	0	85 dB over a 24-hour period and 85 dB over a 3-hour period	1	0	1	0	1	6	60	2	1	0		0	0		2	2	1	0	89	1	0	0
2023/02/23 12:47:06 AM PST	35	1	1	2	2	1	1	1	10	5	1	1	1	2	4	4	1	1	1	Workshop	1	0	1	1	Frequently taking breaks to limit the duration of exposure to loud noise;Using the appropriate Personal Protective Equipment (PPE) eg; earplugs;Developing of 1 equipment maintenance culture	0	85 dB over a 24-hour period and 85 dB over a 3-hour period	1	0	1	0	1	6	60	2	2	0		0	0		2	2	1	0	89	1	1	0
2023/02/23 1:11:42 AM PST	33	1	1	1	2	4	1	1	10	5	1	1	1	2	4	4	1	1	1	Workshop	1	0	1	1	Frequently taking breaks to limit the duration of exposure to loud noise;Using the appropriate Personal Protective Equipment (PPE) eg; earplugs;Developing of 1 equipment maintenance culture	0	85 dB over a 24-hour period and 85 dB over a 3-hour period	1	0	1	0	1	6	60	2	2	0		1	0		1	1	1	1	81	1	1	0
2023/02/23 2:41:04 AM PST	31	1	1	3	1	3	5	1	12	6	1	1	1	2	4	4	1	1	1		1	0	1	1	Frequently taking breaks to limit the duration of exposure to loud noise;Using the appropriate Personal Protective Equipment (PPE) eg; earplugs;Developing of 1 equipment maintenance culture	0	85 dB over a 24-hour period and 85 dB over a 3-hour period	1	0	1	0	1	6	60	2	2	0		0	0		2	2	1	0	88	1	1	0
2023/02/23 2:43:20 AM PST	46	1	1	3	2	13	5	1	12	6	1	1	1	2	4	4	1	1	1	Workshop	1	0	1	1	Frequently taking breaks to limit the duration of exposure to loud noise;Using the appropriate Personal Protective Equipment (PPE) eg; earplugs;Developing of 1 equipment maintenance culture	0	85 dB over a 24-hour period and 85 dB over a 3-hour period	1	0	1	0	1	6	60	2	2	0		0	0		2	2	1	0	91.8	1	1	1
2023/02/23 3:12:49 AM PST	33	1	1	3	1	4	1	1	12	6	1	1	1	2	4	4	1	1	1	Workshop	1	0	1	1	Frequently taking breaks to limit the duration of exposure to loud noise;Using the appropriate Personal Protective Equipment (PPE) eg; earplugs;Developing of 1 equipment maintenance culture	0	85 dB over a 24-hour period and 85 dB over a 3-hour period	1	0	1	0	1	6	60	2	2	0		0	0		2	2	1	0	89	1	1	0
2023/02/23 5:03:00 AM PST	34	1	1	3	2	4	1	1	12	6	1	1	1	2	4	4	1	1	1	Workshop	1	0	1	1	Frequently taking breaks to limit the duration of exposure to loud noise;Using the appropriate Personal Protective Equipment (PPE) eg; earplugs;Developing of 1 equipment maintenance culture	0	85 dB over a 24-hour period and 85 dB over a 3-hour period	1	0	1	0	1	6	60	2	2	0		0	0		2	2	1	0	87	1	1	0
2023/02/23 5:06:11 AM PST	28	1	1	3	1	3	5	1	12	6	1	1	1	2	4	4	1	1	1	Workshop	1	0	1	1	Frequently taking breaks to limit the duration of exposure to loud noise;Using the appropriate Personal Protective Equipment (PPE) eg; earplugs;Developing of 1 equipment maintenance culture	0	85 dB over a 24-hour period and 85 dB over a 3-hour period	1	0	1	0	1	6	60	2	2	0		0	0		2	2	1	0	90.4	1	1	0
2023/02/23 9:01:30 AM PST	32	1	1	2	2	5	5	1	12	6	1	1	1	2	4	4	1	1	1	Workshop	1	1	1	1	Frequently taking breaks to limit the duration of exposure to loud noise;Using the appropriate Personal Protective Equipment (PPE) eg; earplugs;Developing of 1 equipment maintenance culture	0	85 dB over a 24-hour period and 85 dB over a 3-hour period	1	0	1	0	1	7	70	1	2	0		0	0		2	2	1	0	87	0	0	0
2023/02/23 9:05:54 AM PST	33	1	1	2	2	3	1	1	12	6	1	1	1	2	4	4	1	1	0		1	0	1	1	Frequently taking breaks to limit the duration of exposure to loud noise;Using the appropriate Personal Protective Equipment (PPE) eg; earplugs;Developing of 1 equipment maintenance culture	0	85 dB over a 24-hour period and 85 dB over a 3-hour period	1	0	1	0	1	6	60	2										0	86
2023/02/23 9:11:08 AM PST	41	1	1	3	2	2	5	1	12	7	1	1	1	2	4	4	1	1	1	Workshop	1	0	1	1	Frequently taking breaks to limit the duration of exposure to loud noise;Using the appropriate Personal Protective Equipment (PPE) eg; earplugs;Developing of 1 equipment maintenance culture	0	85 dB over a 24-hour period and 85 dB over a 3-hour period	1	0	1	0	1	6	60	2	2	0		0	0		2	2	1	0	86	1	1	1
2023/02/23 9:14:58 AM PST	37	1	1	2	2	1	3	1	12	6	1	1	1	2	4	4	1	1	1	Workshop	1	0	1	1	Frequently taking breaks to limit the duration of exposure to loud noise;Using the appropriate Personal Protective Equipment (PPE) eg; earplugs;Developing of 1 equipment maintenance culture	0	85 dB over a 24-hour period and 85 dB over a 3-hour period	1	0	1	0	1	6	60	2	2	0		0	0		2	2	1	0	91.7	1	1	0
2023/02/23 9:20:41 AM PST	36	1	1	3	2	1	1	1	8	5	1	1	1	1	1	2	1	2	1	Workshop	1	1	1	1	Frequently taking breaks to limit the duration of exposure to loud noise;Using the appropriate Personal Protective Equipment (PPE) eg; earplugs;Developing of 1 equipment maintenance culture	0	85 dB over a 24-hour period and 85 dB over a 3-hour period	1	1	1	1	1	9	90	1										1	67
2023/02/23 9:24:18 AM PST	32	1	1	3	2	1	1	1	8	5	1	1	1	1	2	2	1	2	1	Workshop	1	1	1	1	Frequently taking breaks to limit the duration of exposure to loud noise;Using the appropriate Personal Protective Equipment (PPE) eg; earplugs;Developing of 1 equipment maintenance culture	0	85 dB over a 24-hour period and 85 dB over a 3-hour period	0	1	0	1	0	6	60	2										1	55
2023/02/23 5:30:17 PM PST	31	2	1	3	2	3	1	1	10	5	1	1	1	2	2	2	1	2	1	Workshop	1	0	1	1	Frequently taking breaks to limit the duration of exposure to loud noise;Using the appropriate Personal Protective Equipment (PPE) eg; earplugs;Developing of 1 equipment maintenance culture	0	85 dB over a 24-hour period and 85 dB over a 3-hour period	1	0	1	0	1	6	60	2										1	77
2023/02/23 5:32:39 PM PST	31	1	1	3	1	1	5	1	12	6	1	1	1	2	4	4	1	1	1	Workshop	1	0	1	1	Frequently taking breaks to limit the duration of exposure to loud noise;Using the appropriate Personal Protective Equipment (PPE) eg; earplugs;Developing of 1 equipment maintenance culture	0	85 dB over a 24-hour period and 85 dB over a 3-hour period	1	0	1	0	1	6	60	2										0	87
2023/02/23 5:34:30 PM PST	32	1	2	2	1	1	5	1	12	6	1	1	1	2	4	4	1	1	1	Workshop	1	0	1	1	Frequently taking breaks to limit the duration of exposure to loud noise;Using the appropriate Personal Protective Equipment (PPE) eg; earplugs;Developing of 1 equipment maintenance culture	0	85 dB over a 24-hour period and 85 dB over a 3-hour period	1	0	1	0	1	6	60	2										0	88
2023/02/23 5:36:22 PM PST	33	1	2	3	1	1	5	1	12	6	1	1	1	2	4	4	1	1	1	Workshop	1	0	1	1	Frequently taking breaks to limit the duration of exposure to loud noise;Using the appropriate Personal Protective Equipment (PPE) eg; earplugs;Developing of 1 equipment maintenance culture	0	85 dB over a 24-hour period and 85 dB over a 3-hour period	1	0	1	0	1	6	60	2										0	88
2023/02/23 5:38:22 PM PST	35	1	2	3	2	1	5	1	12	6	1	1	1	2	4	4	1	1	1	Workshop	1	1	1	1	Frequently taking breaks to limit the duration of exposure to loud noise;Using the appropriate Personal Protective Equipment (PPE) eg; earplugs;Developing of 1 equipment maintenance culture	0	85 dB over a 24-hour period and 85 dB over a 3-hour period	1	1	1	1	1	9	90	1										0	85.7
2023/02/23 5:40:22 PM PST	30	2	2	3	1	2	3	1	12	5	1	1	1	2	4	4	1	1	1	Workshop	1	1	1	1	Frequently taking breaks to limit the duration of exposure to loud noise;Using the appropriate Personal Protective Equipment (PPE) eg; earplugs;Developing of 1 equipment maintenance culture	0	85 dB over a 24-hour period and 85 dB over a 3-hour period	1	1	1	1	1	9	90	1										0	87
2023/02/23 5:42:27 PM PST	32	1	2	3	2	2	5	1	12	6	1	1	1	2	4	4	1	1	1	Workshop	1	1	1	1	Frequently taking breaks to limit the duration of exposure to loud noise;Using the appropriate Personal Protective Equipment (PPE) eg; earplugs;Developing of 1 equipment maintenance culture	0	85 dB over a 24-hour period and 85 dB over a 3-hour period	1	1	1	1	1	9	90	1										0	88
2023/02/23 5:46:21 PM PST	37	2	2	3	2	2	4	1	10	6	1	1	1	2	3	3	1	1	1	Workshop	1	1	1	1	Frequently taking breaks to limit the duration of exposure to loud noise;Using the appropriate Personal Protective Equipment (PPE) eg; earplugs;Developing of 1 equipment maintenance culture	0	85 dB over a 24-hour period and 85 dB over a 3-hour period	1	1	1	1	1	9	90	1										0	89
2023/02/23 5:54:17 PM PST	37	1	1	1	2	1	5	1	12	7	1	1	1	2	4	4	1	1	1	Workshop	1	1	1	1	Frequently taking breaks to limit the duration of exposure to loud noise;Using the appropriate Personal Protective Equipment (PPE) eg; earplugs;Developing of 1 equipment maintenance culture	0	85 dB over a 24-hour period and 85 dB over a 3-hour period	1	1	1	1	1	9	90	1										0	88
2023/02/23 5:56:53 PM PST	31	2	1	4	1	2	4	1	10	5	1	1	1	2	3	3	1	2	1	Workshop	1	1	1	1	Frequently taking breaks to limit the duration of exposure to loud noise;Using the appropriate Personal Protective Equipment (PPE) eg; earplugs;Developing of 1 equipment maintenance culture	0	60 dB over a 24-hour period and 85 dB over a 2-hour period	1	1	1	1	1	9	90	1										1	78
2023/02/23 5:58:59 PM PST	33	1	1	4	2	3	4	1	10	6	1	1	1	2	3	3	1	2	1	Workshop	1	1	1	1	Frequently taking breaks to limit the duration of exposure to loud noise;Using the appropriate Personal Protective Equipment (PPE) eg; earplugs;Developing of 1 equipment maintenance culture	1	70 dB over a 24-hour period and 85 dB over a 1-hour period	1	1	1	1	1	10	100	1										1	75.9
2023/02/23 6:01:16 PM PST	34	1	1	4	2	2	4	1	10	6	1	1	1	2	3	3	1	1	1	Workshop	1	1	1	1	Frequently taking breaks to limit the duration of exposure to loud noise;Using the appropriate Personal Protective Equipment (PPE) eg; earplugs;Developing of 1 equipment maintenance culture	1	70 dB over a 24-hour period and 85 dB over a 1-hour period	1	1	1	1	1	10	100	1										1	77
2023/02/23 6:03:42 PM PST	41	1	1	1	2	1	4	1	10	5	1	1	1	2	3	3	1	2	1	Workshop	1	1	1	1	Frequently taking breaks to limit the duration of exposure to loud noise;Using the appropriate Personal Protective Equipment (PPE) eg; earplugs;Developing of 1 equipment maintenance culture	0	60 dB over a 24-hour period and 85 dB over a 2-hour period	1	1	1	0	0	7	70	1										1	77
2023/02/23 6:05:45 PM PST	32	1	1	1	1	2	4	1	10	5	1	1	1	2	3	3	1	2	1	Workshop	1	1	1	1	Frequently taking breaks to limit the duration of exposure to loud noise;Using the appropriate Personal Protective Equipment (PPE) eg; earplugs;Developing of 1 equipment maintenance culture	0	85 dB over a 24-hour period and 85 dB over a 3-hour period	1	1	1	1	1	9	90	1										1	79
2023/02/23 6:07:25 PM PST	42	1	1	4	2	10	5	1	12	7	1	1	1	2	4	4	1	1	1	Workshop	1	1	1	1	Frequently taking breaks to limit the duration of exposure to loud noise;Using the appropriate Personal Protective Equipment (PPE) eg; earplugs;Developing of 1 equipment maintenance culture	0	85 dB over a 24-hour period and 85 dB over a 3-hour period	1	1	1	1	1	9	90	1	2	0		0	0		2	2	1	0	90.5	1	1	1
2023/02/23 6:09:38 PM PST	43	1	2	3	2	1	1	1	10	6	1	1	1	1	4	2	1	2	1	Workshop	1	1	1	1	Frequently taking breaks to limit the duration of exposure to loud noise;Using the appropriate Personal Protective Equipment (PPE) eg; earplugs;Developing of 1 equipment maintenance culture	0	60 dB over a 24-hour period and 85 dB over a 2-hour period	1	1	1	1	1	9	90	1										1	77
2023/02/23 6:11:43 PM PST	45	1	1	1	2	1	5	1	12	7	1	1	1	1	4	4	1	1	1	Workshop	1	1	1	1	Frequently taking breaks to limit the duration of exposure to loud noise;Using the appropriate Personal Protective Equipment (PPE) eg; earplugs;Developing of 1 equipment maintenance culture	0	85 dB over a 24-hour period and 85 dB over a 3-hour period	1	0	1	0	1	7	70	1	2	0		0	0		2	2	1	0	93.7	1	1	1
2023/02/23 6:13:58 PM PST	43	1	1	3	2	1	1	1	12	7	1	1	1	2	2	2	1	2	1	Workshop	1	1	1	1	Frequently taking breaks to limit the duration of exposure to loud noise;Using the appropriate Personal Protective Equipment (PPE) eg; earplugs;Developing of 1 equipment maintenance culture	0	85 dB over a 24-hour period and 85 dB over a 3-hour period	1	1	1	1	1	9	90	1										1	77
2023/02/23 6:16:38 PM PST	33	1	1	1	2	1	5	1	12	6	1	1	1	2	4	4	1	1	1	Workshop	1	1	1	1	Frequently taking breaks to limit the duration of exposure to loud noise;Using the appropriate Personal Protective Equipment (PPE) eg; earplugs;Developing of 1 equipment maintenance culture	0	85 dB over a 24-hour period and 85 dB over a 3-hour period	1	1	1	1	1	9	90	1	2	0		0	0		1	1	1	0	90	1	0	0
2023/02/23 6:19:43 PM PST	44	1	2	4	2	5	5	1	12	7	1	1	1	1	1	4	1	1	1	Workshop	1	1	1	1	Frequently taking breaks to limit the duration of exposure to loud noise;Using the appropriate Personal Protective Equipment (PPE) eg; earplugs;Developing of 1 equipment maintenance culture	0	85 dB over a 24-hour period and 85 dB over a 3-hour period	1	1	1	1	1	9	90	1	2	0		0	0		2	2	1	0	93.8	1	1	1
2023/02/23 9:09:12 PM PST	27	1	1	3	2	2	1	1	10	6	1	1	1	2	4	4	1	1	1	Workshop	1	0	1	1	Frequently taking breaks to limit the duration of exposure to loud noise;Using the appropriate Personal Protective Equipment (PPE) eg; earplugs;Developing of 1 equipment maintenance culture	0	85 dB over a 24-hour period and 85 dB over a 3-hour period	1	0	1	0	1	6	60	2										1	81
2023/02/23 9:11:52 PM PST	33	1	1	2	2	2	5	1	12	7	1	1	1	1	4	4	1	1	0		1	1	1	1	Frequently taking breaks to limit the duration of exposure to loud noise;Using the appropriate Personal Protective Equipment (PPE) eg; earplugs;Developing of 1 equipment maintenance culture	0	85 dB over a 24-hour period and 85 dB over a 3-hour period	1	0	1	0	1	7	70	1	2	0		0	0		2	2	1	0	91.7	1	1	0
2023/02/23 9:14:21 PM PST	39	1	1	3	2	9	5	1	12	7	1	1	1	2	4	4	1	1	1	Workshop	1	0	1	1	Frequently taking breaks to limit the duration of exposure to loud noise;Using the appropriate Personal Protective Equipment (PPE) eg; earplugs;Developing of 1 equipment maintenance culture	0	85 dB over a 24-hour period and 85 dB over a 3-hour period	1	0	1	0	1	6	60	2	2	0		0	0		2	2	1	0	90	1	1	1
2023/02/23 9:17:19 PM PST	31	1	1	2	2	1	1	1	12	6	1	1	1	2	2	2	1	2	1	Workshop	1	0	1	1	Frequently taking breaks to limit the duration of exposure to loud noise;Using the appropriate Personal Protective Equipment (PPE) eg; earplugs;Developing of 1 equipment maintenance culture	0	85 dB over a 24-hour period and 85 dB over a 3-hour period	1	0	1	0	1	6	60	2	2	0		0	0		1	1	1	1	77	0	0	0
2023/02/23 9:25:12 PM PST	25	2	2	3	2	1	1	1	10	5	1	1	1	1	2	2	1	2	1	Workshop	1	0	1	1	Frequently taking breaks to limit the duration of exposure to loud noise;Using the appropriate Personal Protective Equipment (PPE) eg; earplugs;Developing of 1 equipment maintenance culture	0	85 dB over a 24-hour period and 85 dB over a 3-hour period	1	0	1	0	1	6	60	2										1	79
2023/02/23 9:29:15 PM PST	35	1	1	4	1	3	1	1	10	5	1	1	1	2	3	3	1	2	1	Workshop	1	0	1	1	Frequently taking breaks to limit the duration of exposure to loud noise;Using the appropriate Personal Protective Equipment (PPE) eg; earplugs;Developing of 1 equipment maintenance culture	0	85 dB over a 24-hour period and 85 dB over a 3-hour period	1	0	1	0	1	6	60	2										1	72
2023/02/23 10:06:27 PM PST	31	1	1	3	1	1	5	1	12	6	1	1	1	2	4	4	1	1	1	Workshop	1	0	1	1	Frequently taking breaks to limit the duration of exposure to loud noise;Using the appropriate Personal Protective Equipment (PPE) eg; earplugs;Developing of 1 equipment maintenance culture	0	85 dB over a 24-hour period and 85 dB over a 3-hour period	1	0	1	0	1	6	60	2	2	0		0	0		1	1	1	0	91.8	0	0	0
2023/02/23 10:09:05 PM PST	33	1	1	4	2	5	3	1	12	6	1	1	1	2	4	4	1	1	1	Workshop	1	1	1	1	Frequently taking breaks to limit the duration of exposure to loud noise;Using the appropriate Personal Protective Equipment (PPE) eg; earplugs;Developing of 1 equipment maintenance culture	0	85 dB over a 24-hour period and 85 dB over a 3-hour period	1	1	1	1	1	9	90	1	2	0		0	0		2	1	1	0	89	1	1	0
2023/02/23 10:11:41 PM PST	25	1	2	4	1	2	1	1	10	5	1	1	1	2	4	4	1	1	1	Workshop	1	0	1	1	Frequently taking breaks to limit the duration of exposure to loud noise;Using the appropriate Personal Protective Equipment (PPE) eg; earplugs;Developing of 1 equipment maintenance culture	0	85 dB over a 24-hour period and 85 dB over a 3-hour period	1	0	1	0	1	6	60	2	2	0		0	0		2	1	1	0	89	1	1	0
2023/02/23 10:16:12 PM PST	27	1	1	4	2	2	5	1	12	7	1	1	1	1	4	4	1	1	1	Workshop	1	0	1	1	Frequently taking breaks to limit the duration of exposure to loud noise;Using the appropriate Personal Protective Equipment (PPE) eg; earplugs;Developing of 1 equipment maintenance culture	0	85 dB over a 24-hour period and 85 dB over a 3-hour period	1	0	1	0	1	6	60	2										0	87
2023/02/23 10:20:04 PM PST	29	1	2	4	1	1	1	1	10	5	1	1	1	2	3	3	1	1	1	Workshop	1	0	1	1	Frequently taking breaks to limit the duration of exposure to loud noise;Using the appropriate Personal Protective Equipment (PPE) eg; earplugs;Developing of 1 equipment maintenance culture	0	85 dB over a 24-hour period and 85 dB over a 3-hour period	1	0	1	0	1	6	60	2										1	79
[truncated: 2 more columns]
